# Supplementary material for: A multi-omics machine learning framework in predicting the recurrence and metastasis of patients with pancreatic adenocarcinoma
Source: Front Microbiol. 2022 Nov 3;13:1032623. doi: 10.3389/fmicb.2022.1032623 (PMC9669652; doi:10.3389/fmicb.2022.1032623)
Supplement: Supplementary file 1 [file Data_Sheet_1.CSV]

	baseMean	log2FoldChange	lfcSE	stat	pvalue	padj
AC009014.3	603.152014523636	3.58146592152537	0.458232390516942	7.81582881446911	5.46025406303101e-15	1.9187332777491e-11
PART1	162.343255485968	3.39546022324195	0.498928343125576	6.80550678273922	1.0069413463148e-11	1.76919594547511e-08
LINC00907	24.5715806547592	2.67662818614588	0.402049230423054	6.65746377210925	2.78593044303513e-11	3.26325319227514e-08
LLNLF.187D8.1	22.5607536604193	3.31197540225514	0.529051611676656	6.26021229149821	3.84453745495019e-10	3.37742615417374e-07
LINC01146	119.736361098156	2.31803857367029	0.392605168853538	5.90424874038029	3.54257326121933e-09	2.48972048798494e-06
CTD.2171N6.1	44.0512239837297	-2.4111823071903	0.418487550509316	-5.76165839164342	8.32914471821202e-09	4.62377260902354e-06
RP11.521O16.1	11.864327829861	2.72070636912019	0.473606336196282	5.74465787550742	9.21070240841343e-09	4.62377260902354e-06
RP11.279F6.1	105.999279908454	2.49096110322486	0.435787205980192	5.71600329023446	1.0905862687349e-08	4.79040018541806e-06
LINC01522	13.5299015854531	3.25048042239399	0.571832573213017	5.68432190585116	1.31332699870951e-08	5.12781230385024e-06
AC068580.7	19.0504910622444	-2.46988048921069	0.438535974832674	-5.63210461844797	1.7802363098675e-08	6.25575039287438e-06
LINC01554	20.764995140341	1.65860116766051	0.296012301070335	5.6031494693405	2.10491558538744e-08	6.72424851550133e-06
RP11.384P7.7	27.5976742131192	1.95986918307816	0.352085240719644	5.56646219839347	2.59963143636327e-08	7.61258738948377e-06
BSN.AS2	10.0973881265077	2.22184936839819	0.402053514513527	5.52625282006691	3.27142617021605e-08	8.84291658626091e-06
RP11.317N12.1	9.34437766023728	3.29238040888775	0.612140736331115	5.3784697104472	7.51216173015288e-08	1.77520367493677e-05
RP11.65J3.3	11.1085791778106	2.72458261089649	0.506891164716253	5.37508404278788	7.6546969403614e-08	1.77520367493677e-05
AC002511.3	22.2553813754228	2.43454142301034	0.45375946903108	5.36526858207247	8.08288525867625e-08	1.77520367493677e-05
RP11.13A1.1	6.66898516298488	1.95243676889865	0.371078326428484	5.26152197486246	1.42867809961228e-07	2.95316167178679e-05
RP1.288H2.2	5.66426857907844	3.23630166348628	0.616920594180483	5.24589662594322	1.55524091080228e-07	3.03617586697733e-05
CTD.2089N3.2	30.4726556298251	2.3055906536271	0.441771479187322	5.21896673336277	1.7992407351129e-07	3.3276483911509e-05
LINC00334	3.79096769241187	2.14190013555967	0.411497192766632	5.20513911931931	1.93851324261231e-07	3.40596776726982e-05
EPHA5.AS1	7.77838164646628	3.06283642662866	0.590351286137732	5.18815914955776	2.12383063119121e-07	3.48832447529924e-05
CTD.2587H24.10	22.5707833176674	1.47138872208961	0.28388968461631	5.18295944454009	2.18392539717084e-07	3.48832447529924e-05
LA16c.352F7.1	8.22509730069272	3.37736776836623	0.656126530006449	5.14743363346858	2.64074387054594e-07	4.03459737439063e-05
RP11.527L4.2	20.5363107580799	2.56240552475317	0.501270230301375	5.11182466034856	3.19061904455291e-07	4.67159805106623e-05
AC002511.2	21.1916000317087	2.3510302826666	0.462728679158052	5.08079656299749	3.7585546448768e-07	5.28302440883882e-05
LINC00936	129.491037210153	1.22896484259367	0.243635100771151	5.0442848288435	4.55220772408123e-07	6.15248382400825e-05
RP11.358N2.2	21.1886446785405	1.18198682984156	0.235009029448569	5.02953793994639	4.91663211769967e-07	6.3989056524432e-05
RP11.758H9.2	71.5357526171776	1.17027893801529	0.235020253799965	4.97948121105921	6.37549417689412e-07	8.00124519200212e-05
RP11.129I19.2	4.90729169292573	4.6634758704345	0.94106420781442	4.95553420447816	7.21318313080297e-07	8.74038811091092e-05
CTD.2066L21.3	8.78612446844897	-2.91548531507515	0.592299751873707	-4.92231392272607	8.55268731565311e-07	0.000100180477424017
RP11.74E22.8	173.108757555255	1.94365049254059	0.396151305644277	4.9063336781878	9.27946065104688e-07	0.000104185194970096
MIR7.3HG	611.988999071296	2.47867982491416	0.505648709754126	4.90197992618121	9.48755332681582e-07	0.000104185194970096
RP11.130C6.1	6.79093827207354	1.7810256272622	0.367297625258546	4.84899848184019	1.24086370815041e-06	0.000129663784941402
RP11.307O13.1	3.55830071873328	2.59626982654021	0.536268925541407	4.8413579509927	1.28954841649178e-06	0.000129663784941402
CTD.2270P14.5	88.9963459133783	1.16994537167119	0.241671232366409	4.84106180208236	1.29147196156774e-06	0.000129663784941402
LINC00870	25.2202061302514	1.83071587051957	0.378742312501273	4.83367136465222	1.34037792676366e-06	0.000130835778740208
RP11.734K21.5	36.0540237268254	-2.12008811561387	0.439249798407877	-4.82661147096352	1.3887567661019e-06	0.000131894358813029
LINC01284	3.1247679096699	3.18631912952894	0.666962751680934	4.77735693859743	1.77614329835945e-06	0.000164246514485134
CTD.2619J13.19	21.6782033257018	1.10263264503709	0.231611428014075	4.7607005167728	1.92922149450666e-06	0.000173827803376831
CTD.2037L6.2	4.13513817036261	2.20676978203102	0.464626384169072	4.74955761708961	2.03862109978022e-06	0.000179092863615692
CTD.2089N3.1	33.5023454567352	1.80144691312786	0.38383378891281	4.69329945711753	2.68833519191048e-06	0.000230409996692034
RP11.268G13.1	8.94958718225383	2.23972099553466	0.478077909929605	4.68484518739728	2.80171617635224e-06	0.000234410253421471
FLJ43879	22.7706868848393	-2.78707257348176	0.599580047557557	-4.64837444947534	3.34561160764894e-06	0.000268905525934792
RP5.942I16.1	1.88370911602983	1.90039023617353	0.409353693330683	4.64241624574366	3.4435824322896e-06	0.000268905525934792
RP11.21B23.2	4.03695428685042	-2.58704035565304	0.55924720355589	-4.62593346771111	3.72915002565218e-06	0.000284874634568299
RP11.295M3.4	365.730326308426	-1.77329390963808	0.384147236692895	-4.616182911803	3.90862481297963e-06	0.000292232076442775
DPH6.AS1	16.6723009581148	1.41829234401123	0.307694288251742	4.60942044803525	4.03793000771879e-06	0.000295610125981746
LA16c.380A1.1	14.7929585184988	1.52107389796221	0.331390448542377	4.58997507216233	4.43298947891502e-06	0.000317908674059334
RP11.521O16.2	5.09171126145994	2.46849066828664	0.539433104738682	4.57608301493186	4.73762611335891e-06	0.000332960363246864
HAR1A	63.3351164846384	1.59258028344029	0.349892910596345	4.55162203980055	5.32339044135891e-06	0.000366792039430102
LINC01586	14.2432539973166	2.27559815597663	0.501591417467286	4.53675656466958	5.71259821931784e-06	0.000382692272106051
RP5.875H18.9	39.5161607742891	-1.78674020590737	0.394025970428245	-4.53457472350226	5.77196654001728e-06	0.000382692272106051
LINC00683	23.873331828038	1.55729697822721	0.345666506377721	4.5052006760687	6.6310247857428e-06	0.000431507798094448
CH17.360D5.3	81.6479134041559	-2.0341782869849	0.453498775880759	-4.48552100947625	7.27359785802691e-06	0.000448410927598361
RP11.76C10.5	17.8803615084952	2.43678616468554	0.544374143964338	4.47630768599689	7.59450141351666e-06	0.000460122033915475
RP5.1063M23.1	4.06806461537983	-1.94520930479371	0.435071535207711	-4.47101027619524	7.78509571293534e-06	0.000463675022631437
SMC2.AS1	11.7350260705761	1.32134964734604	0.296875185139823	4.4508591943234	8.55274085822467e-06	0.000500905522930025
RP11.109D9.4	4.92192319574263	1.96189894952214	0.441302914317197	4.44569678982899	8.76074416509221e-06	0.000504676311412033
LINC01468	1.68787042325482	-2.47584595959362	0.558078500106954	-4.43637581293516	9.14860736743181e-06	0.000513642986874147
LINC01431	21.4058561506045	1.13813593355799	0.256627959250377	4.4349646736955	9.20873880850065e-06	0.000513642986874147
RP11.6F2.5	5.79415823368416	-1.55695178814376	0.351730853167608	-4.42654311989467	9.57552480566675e-06	0.000517667602570969
NAMA	3.3520636904967	1.83602462947073	0.415093567839556	4.42315846768408	9.72683423740908e-06	0.000517880235003872
RP11.605F22.2	5.78754379020211	2.31618038410545	0.525182808251651	4.41023648854022	1.03257789698704e-05	0.000541563989554099
RP11.95O2.1	5.73974448174154	1.68682796571221	0.38310800533025	4.40300892240066	1.06759773539168e-05	0.000551696829730347
AC087491.2	19.6758918527727	-1.79653149005944	0.40832073007113	-4.39980475580185	1.08348317457413e-05	0.000551791286297609
RP11.620J15.3	213.354400022151	1.01293394848328	0.231694684322787	4.3718480268287	1.23199271834416e-05	0.00060128089059186
RP11.140I16.3	25.4633561721281	1.03879159751577	0.238381674981823	4.3576822656145	1.3144702172646e-05	0.000632746348420247
RP11.88H10.2	7.33991312016229	2.64870845658385	0.61265790559332	4.32330739945116	1.53707328331617e-05	0.000729902096969325
LINC01484	26.7877741961951	1.40198516019307	0.324640495448599	4.3185775645634	1.57038032750084e-05	0.000733969527250734
RP5.984P4.6	346.858038293348	2.33292592418447	0.540505134583865	4.31619567495985	1.58741275102606e-05	0.000733969527250734
RP11.85A1.3	6.82568875164257	1.37152832037582	0.317997152066934	4.31302076594427	1.61038985954277e-05	0.000734923372264066
RP11.273G15.2	42.491461487225	-1.31657443286675	0.305733134329441	-4.30628638192706	1.6601809818572e-05	0.000747932816698229
AF011889.2	17.3287508630451	1.14646671678673	0.267071608691805	4.29273153519561	1.76488353517407e-05	0.000785038068683759
RP11.41O4.2	16.8496544640437	-1.64693137728421	0.384551018241552	-4.28273830820987	1.84607244275155e-05	0.000809295851390013
MEG9	80.336613809662	1.60091523568343	0.375109314494288	4.26786319033889	1.97354295096485e-05	0.000835545774661502
RP11.180M15.6	12.2990099291084	1.2112467667114	0.284082230285538	4.26371887285573	2.01052371813393e-05	0.000841069088752692
RP11.269C23.5	8.90271282841334	1.42950510519689	0.335969688393173	4.25486332422939	2.09176747802973e-05	0.000864761284446642
RP11.101E14.3	9.06093818415151	3.51688111268773	0.829304703501848	4.24075867149582	2.22765547228319e-05	0.000899767968919899
CTD.2066L21.1	1.85484800201923	-4.05967399092518	0.960240737672019	-4.22776688350813	2.36022138766101e-05	0.000931889658004582
CTC.231O11.1	94.302875868361	1.47567223788594	0.349336240094241	4.2242174401598	2.39772468560296e-05	0.000936178282800977
LINC00958	7.14688666249972	1.90108677788537	0.451649306736947	4.20920999883791	2.5626512730952e-05	0.000989577645456762
RP11.862G15.1	3.08489013093423	3.35850752205306	0.800554884684938	4.19522457023646	2.72601363128978e-05	0.0010412186848209
RP3.522D1.1	13.8060110857163	-1.6894707980614	0.40368788583477	-4.18509164466951	2.85051074624657e-05	0.00106700988608786
RP11.230C9.4	4.6992687600745	1.23879509088104	0.296023059892939	4.1847925338285	2.85426662755431e-05	0.00106700988608786
RP11.322J23.1	2.32598514596127	2.82176659143736	0.67572553485243	4.17590640858881	2.96801839154041e-05	0.00109785438188137
RP11.245D16.4	23.2316739331476	1.20720297369074	0.289372417422082	4.17179696822968	3.02206860871122e-05	0.00110620303031367
RP11.527D7.1	11.3845385644403	1.23851147363961	0.297937593947236	4.15694930348047	3.22525525693639e-05	0.00116840690442005
LINC01508	9.06902688660082	-1.70112556654216	0.411321628070099	-4.13575521064563	3.5378917425433e-05	0.00125577288720173
LINC00643	588.231765251071	2.13069239426196	0.515785597238515	4.13096528028228	3.61243144503795e-05	0.00126940840978633
RP1.232L24.3	1.8379442529351	2.33960881334949	0.567682479454349	4.12133348839354	3.76685681959757e-05	0.00129969017083513
LINC01370	80.4172553337459	2.65336477778854	0.644023042317378	4.11998422950983	3.78898332158892e-05	0.00129969017083513
RP11.602N24.3	4.0295028128544	1.31232930747094	0.318624290105835	4.11873591632023	3.80956424576034e-05	0.00129969017083513
CTD.3116E22.8	13.2980950153695	1.56499611673967	0.381792873938482	4.09907105021514	4.14811692123473e-05	0.00139869036659078
RP11.976B16.1	3.41899006856697	1.30927380763089	0.319542842759584	4.09733416753745	4.17935368503221e-05	0.00139869036659078
RP11.433A10.3	2.54949507076347	2.3440730665727	0.574336786897373	4.08135630530585	4.47736554145134e-05	0.00148428891628868
RP1.265C24.8	3.46809067479906	1.37776287110038	0.337895026894062	4.07748786291649	4.55249055235004e-05	0.00149508895336056
RP5.984P4.4	6.962885761791	2.63704356024596	0.65022861181756	4.05556370839286	5.00135378782404e-05	0.00162729233429756
AC005355.1	3.46988443483845	2.13055144667085	0.526247116327655	4.0485760027316	5.15302008531922e-05	0.00164615568907379
CTC.529P8.1	4.2056993005338	-1.67527090534131	0.414736325779344	-4.03936381071337	5.35963772323301e-05	0.00169346210905203
LINC00592	5.93736497615915	-1.40101175480036	0.347070868143816	-4.03667343875092	5.42144499239405e-05	0.00169346210905203
AC007193.6	14.3939042359077	-1.79552162155816	0.444917698817824	-4.03562642333398	5.44568065802161e-05	0.00169346210905203
AC006262.5	157.03139155113	-2.09889018364835	0.522202397872537	-4.01930399438852	5.83703180533941e-05	0.00179923945297918
AC004947.2	9.30412846342528	1.44874792676431	0.361588049970332	4.0066255698527	6.15923867490097e-05	0.00186582454341397
AC010731.4	1.92192789455499	3.2146286712569	0.806407819495737	3.98635602673977	6.70958098524425e-05	0.00198731237442689
AC091801.1	8.55022161997778	-1.95267152857493	0.489927126972826	-3.98563668160231	6.72994230383608e-05	0.00198731237442689
AC005498.3	9.46353039902638	1.18885181564112	0.299063472852093	3.97524914795961	7.03056150380693e-05	0.0020587827603648
RP11.767I20.1	8.95486376835286	1.85563715751461	0.468764440587518	3.9585706526478	7.53996376999746e-05	0.00217415480477765
FIRRE	26.9243161835905	-1.28724285799851	0.325200357733781	-3.95830701715366	7.54828930514722e-05	0.00217415480477765
LINC00887	43.7139544722559	-1.27328150558099	0.322825061187918	-3.94418419962694	8.00720951949164e-05	0.00226913985899142
CASC19	28.051500127882	-1.85113998056841	0.47101754154734	-3.93008713536916	8.49150834101916e-05	0.00238713282482731
RP11.734K21.3	4.45385842251864	-1.94028848177327	0.496128306125129	-3.91086027106042	9.19679681098961e-05	0.00256488444395377
RP11.890B15.2	10.3493076967335	-1.31483943031616	0.33640559238578	-3.90849456749917	9.28730353521357e-05	0.00256973107265673
RP11.37N22.1	5.22188259130731	1.28699085346773	0.329471280266431	3.90623077200231	9.37469856996527e-05	0.00257364771678578
RP11.64C12.8	9.68294298606867	-1.49925034710713	0.384394074936618	-3.90029515245347	9.60754882043382e-05	0.00259220993387707
TUSC8	38.0868429189879	2.44886581876467	0.628093687439125	3.89888621353484	9.66361699880184e-05	0.00259220993387707
CTD.2089N3.3	3.18923037316833	2.14138223358123	0.551368993086094	3.88375527175657	0.000102855436908231	0.00271750085694469
AC131097.4	36.8817954835837	-2.27338529111335	0.58590428644043	-3.88013084001305	0.000104400289040277	0.00271750085694469
XXbac.BPGBPG55C20.1	6.21177619540153	1.55292277612357	0.401061350425449	3.87203298068043	0.000107931343368007	0.00278875544555277
RP11.63A1.1	2.31396063290264	1.65715693673576	0.431880343891764	3.83707422709441	0.000124508847195114	0.00314765531686066
RP11.1C8.7	15.2836669449558	1.90825984095594	0.497644007436179	3.83458820450212	0.000125774832834764	0.00315694830415257
RP11.462L8.1	71.2110872352904	-1.36809883825211	0.357437768195405	-3.82751617200172	0.000129442881837976	0.00322597366509679
FAM83H.AS1	1012.87291836296	-1.0944886555574	0.287027582569153	-3.81318285079347	0.000137188537178789	0.0033273654157123
RP11.111H3.3	5.16460204436755	2.01173587322897	0.529381873022402	3.80016010322256	0.000144602632994855	0.0034604077277979
RP11.105N14.2	1.71698967060196	1.70598118860583	0.448963938613259	3.79981785146307	0.000144802480076653	0.0034604077277979
CTD.2066L21.2	3.33138785551641	-3.49555683647905	0.920427260341287	-3.79775457235254	0.000146012787607754	0.0034604077277979
LINC00346	280.375118493759	-1.0619283700704	0.279709254825401	-3.79654355996648	0.000146727590051761	0.0034604077277979
RP11.285E9.6	14.5958938089259	-1.2914316428587	0.340354444333548	-3.79437279095171	0.000148017144367554	0.00346754830205057
AC141928.1	102.397376011618	1.33434731159605	0.352039589923387	3.79033310397402	0.000150445391845457	0.00350109342347639
RP11.191N8.2	8.72455186979767	-1.64376432719836	0.434326567339402	-3.784627630006	0.000153938892620505	0.00355882413597667
RP11.429J17.7	21.6925288150393	-1.03361386171555	0.27344038029658	-3.78003373384161	0.000156807112064698	0.0035780531934763
LLNLR.268E12.1	19.4472425707651	1.00843052034941	0.267564511994716	3.76892478315407	0.000163952280286658	0.00369313021107254
AC004543.2	2.66674285150468	1.83954171936632	0.488736290393635	3.76387380172797	0.000167301336886302	0.0037445662281431
RP11.1263C18.1	4.8102850852595	1.95594341888377	0.520775481389984	3.75582854565892	0.00017276894659737	0.00381830237951673
CTD.2014B16.3	2.40408250678879	1.47842828831476	0.39796106213552	3.71500739389248	0.00020319775276539	0.00446273064510987
RP11.554I8.2	63.158792069214	-1.52037782439276	0.409935298494882	-3.70882388019518	0.000208224193394358	0.00449664915730486
RP11.71L14.4	14.5812773337757	1.28532044391886	0.346558488260551	3.70881247309842	0.000208233572960205	0.00449664915730486
RP11.114H23.2	3.24287560995569	-1.56282456176175	0.421866170551082	-3.70455056806342	0.000211765861145293	0.00453747095161317
CASC11	7.03341210438668	-1.19512711682817	0.322831287683234	-3.70201762476268	0.000213891755873546	0.00455256146499796
RP11.405M12.4	22.7234646551856	1.17269531045475	0.317123641929867	3.69791196682238	0.000217380246305864	0.00457409691927429
RP11.379L18.3	2.45424059821942	2.58874237144693	0.700757868796619	3.69420378524249	0.00022057685634346	0.00461373257851737
RP11.304F15.6	0.884206083775055	-2.09334818283761	0.567909912906472	-3.68605677637177	0.00022775556077059	0.00473569846478019
XXyac.YM21GA2.4	5.00213177956854	-1.83145285383104	0.497661323289721	-3.68011892450165	0.000233125205556379	0.00481883513132421
LINC01234	39.0916907645793	2.26834464151551	0.61868909729462	3.66637241780151	0.000246015570640425	0.00501058123469698
RP11.794G24.1	29.5446370395174	1.39190390231562	0.379712001958098	3.6656831892009	0.000246679155834541	0.00501058123469698
RP13.463N16.6	58.1516296541482	-1.33763687676352	0.365766646016158	-3.65707724127592	0.000255107524620007	0.00515199908916498
CTD.2335O3.3	1.43248881554318	2.82950055518889	0.774896010353545	3.65145841168795	0.000260755329128906	0.00523596700890844
RP11.531A24.3	61.5692440253803	1.61362008943695	0.442754571218033	3.64450238198068	0.000267909654488395	0.00534905980609215
AC105339.1	2.13057496883431	1.53058785577657	0.420206553745058	3.64246545451357	0.000270039226542679	0.0053611177518134
RP11.7K24.3	217.803787941455	-1.17182494385484	0.322143450804792	-3.63758735720792	0.000275203865517019	0.00543295721026294
CTD.2357A8.3	37.7940975500879	-1.35335278411793	0.372750322290205	-3.63072196907258	0.000282629516963373	0.00551755623671829
LINC00941	211.192842533243	-1.33761722141264	0.368888069901341	-3.62607883136579	0.000287757541423867	0.00558662983736722
LINC01239	46.4376637897893	-1.37200485336947	0.378843839451433	-3.62155777788583	0.000292834385094163	0.00563377491057124
RP11.65J21.3	31.8911945006468	-1.16027018890523	0.320422326979912	-3.62106536033604	0.00029339237582087	0.00563377491057124
LINC01322	21.3574784472893	-2.9605334828827	0.818616185795145	-3.61650982994803	0.000298601983340544	0.005702648747058
RP13.631K18.3	3.21471115865105	-1.6764521079539	0.464615574931965	-3.60825637022476	0.000308261800956248	0.00582989247627682
RP11.282I1.1	2.22434579970962	1.53864251928384	0.426743658941777	3.60554278205167	0.000311501165373821	0.00585355665841501
LINC00158	2.96553703294969	1.69620217685728	0.472512524309296	3.58975072530984	0.00033099433284632	0.00618677705118069
RP11.626H12.2	39.2059196889142	-1.12427326596391	0.313630902989476	-3.58470181110193	0.000337463540227516	0.00627432211830419
CTB.43E15.1	1.81724242205483	3.08429599816793	0.862584677676109	3.57564431410645	0.00034936638650595	0.00640269072492274
RP6.91H8.3	9.69270061729454	-1.29091840603561	0.361240138727645	-3.57357410663849	0.000352141521394282	0.00641153008383164
LSINCT5	2.61232446476992	2.96037383286319	0.828722825492167	3.57221225456782	0.000353978326277209	0.00641175174504182
CTD.2623N2.11	5.29291291785374	1.47829611642718	0.416066263067949	3.55303048492003	0.000380820330633193	0.00682756449920939
RP11.306I1.2	0.862300700113707	1.56431333432737	0.441030085680053	3.5469537909534	0.000389712939617874	0.00695152928841224
RP11.20D14.6	9.92293530283651	1.54682514577302	0.437337285278246	3.53691578066318	0.000404828735777646	0.00715105490005912
RP11.88H10.3	5.29399095500335	2.6816540810952	0.759122744086833	3.53256980110776	0.000411541567323522	0.00723078533787428
MEG3	5150.28048402767	1.10238703641074	0.312404264129782	3.52871955663438	0.000417575395895411	0.00730029821480833
LINC00644	2.09353760266911	2.29509738084768	0.650657395886538	3.52735156067895	0.000419739040745101	0.00730179697613013
RP11.119J18.1	11.3466823879724	-1.38850902259258	0.393872573945211	-3.5252747067018	0.000423043847697226	0.00732303488082785
PVT1	457.856803737688	-1.02016549801325	0.289558004118932	-3.52318182713481	0.000426398722566261	0.0073449270151855
XXbac.BPG308K3.5	4.20940938907569	-1.44180792259487	0.410144701794821	-3.51536400759396	0.000439151609484377	0.00749115900838884
AC007563.3	3.16899616182657	1.87602152241761	0.533997439707004	3.51316576245563	0.000442801133484717	0.00751692358968741
RP11.586D19.1	19.4395286326787	1.72493527662545	0.491668375678198	3.50833074070731	0.000450928069201247	0.0075816327041779
RP5.1070A16.1	3.97145543351748	-2.63763936602074	0.754104047861954	-3.49771278048303	0.000469266209727946	0.00785238790944764
RP11.221N13.3	11.5857983897019	-1.21401007895008	0.348273173282943	-3.48579842514542	0.00049067058885187	0.00810820223315086
RP11.114H23.1	12.5021917260347	-1.38679242535413	0.397890776173453	-3.48535957201879	0.000491476117148871	0.00810820223315086
LINC01077	1.70951055378243	-2.46433106004223	0.708716640023211	-3.47717398022646	0.000506728889743302	0.00828207124910681
MGC45922	9.69838928761251	1.13989519063427	0.328009231917151	3.47519240227418	0.000510487068335687	0.00830486832468335
CTD.2147F2.2	4.90617737122459	-2.16055273549674	0.623609382856093	-3.46459305278818	0.000531034387233822	0.00853503340338115
CH17.360D5.2	189.354654526587	-1.39452830384415	0.402560712213003	-3.46414406954416	0.000531921546767351	0.00853503340338115
AC003092.1	1.70870310762429	-2.09810369042154	0.606705237748138	-3.45819280909608	0.000543812045837518	0.00864685759761555
RP11.418I22.2	2.31833605259865	2.13689181724834	0.6195411834284	3.44915217003536	0.000562349702769979	0.00882327671467948
RP11.384F7.2	3.87883540265899	1.62783546837521	0.472068052247554	3.44830678675447	0.000564112904948528	0.00882327671467948
ELFN1.AS1	38.6512927279397	-1.61379677946284	0.46805128385133	-3.44790589224287	0.000564950842573387	0.00882327671467948
LINC00935	4.28963764654958	-1.73428642542948	0.503509382325578	-3.44439743589139	0.000572333731484766	0.00885075726507829
C17orf102	2.33702205622333	2.04760537675207	0.594523591085963	3.44411123032459	0.000572939943827672	0.00885075726507829
RP11.575F12.2	16.8395331938066	1.21914739202615	0.354044543665131	3.44348589419093	0.000574266549925398	0.00885075726507829
RP11.430H10.1	15.7604441798128	1.03472456916382	0.301378071143676	3.43331074234176	0.000596258308450577	0.00909918731247771
LINC01510	2.23959759939659	-1.92272225401677	0.560160278579568	-3.43245018888582	0.000598153747632997	0.00909918731247771
AC112721.2	15.7115995232113	-1.57354242140297	0.459105401770698	-3.42740994842157	0.000609368375375764	0.00919021661403619
GRM7.AS3	8.25745497228225	2.29864917084422	0.67125637627421	3.42439826583519	0.000616162494679979	0.00925297011241644
RP11.21K12.3	5.80706629933076	1.16114741599915	0.339288010268567	3.42230606699021	0.00062092375042597	0.00928479174041217
RP11.424M24.5	7.81953238921321	1.74396731867605	0.513370520131042	3.39709284091904	0.000681058560679467	0.0100135555741743
RP11.342K6.4	9.24184580990875	1.16532424810025	0.343732444760345	3.39020731346072	0.000698397867892023	0.0101832784554878
RP11.815M8.1	29.3532784068545	-1.42354325317624	0.420046774220307	-3.38901127337219	0.000701451266122626	0.0101855361535327
RP11.732A21.2	2.18054052387519	1.57766771087088	0.468178808046648	3.3697973589477	0.000752234800074552	0.0107347320645782
LINC00628	8.22451314843114	-1.1325368953055	0.336280137052031	-3.36783761667811	0.000757602035291803	0.0107347320645782
RP11.117L5.4	3.21185885055922	2.00839358183147	0.596772731378406	3.36542451796106	0.000764259746468241	0.0107855773055799
LLNLR.249E10.1	4.6879488165317	1.68245907394771	0.501411856461625	3.35544333917536	0.000792378865961114	0.0111376773399494
RP11.187O7.3	11.6358825797447	1.28334988106824	0.382596853514946	3.3543137359286	0.000795620981084655	0.0111386937351852
RP11.54O7.3	245.227828571803	1.05587794723938	0.315479374353352	3.34690009260875	0.000817206571755106	0.0113504501705433
RP11.89F3.2	2.20297159421037	1.28418206453823	0.3847481553092	3.3377211737538	0.000844684659373247	0.0116850880305057
RP11.416I2.1	27.4932041735114	-1.07750106511133	0.322929124095152	-3.33664877124506	0.000847950326630323	0.0116850880305057
RP11.584P21.2	6.18578208828821	1.12714747402306	0.338392450746425	3.33088835621717	0.00086569314823005	0.0117908748948853
RP11.109M17.2	11.7447517007312	-3.99932664206746	1.20429569621675	-3.32088427670314	0.000897327352511498	0.0121733852193072
FLJ22447	36.1297212349507	-1.04544450470552	0.314954502590143	-3.31935087800912	0.000902269802636844	0.0121733852193072
AP000439.3	50.4830047667391	-1.44561029957374	0.435587032431438	-3.31876339730402	0.000904170046169375	0.0121733852193072
RP11.9G1.3	4.74400971250239	1.4954795690386	0.450841293493049	3.31708650166414	0.00090961449411834	0.0121999440165338
RP11.384O8.1	32.5901163578711	1.26874602446386	0.383375613689054	3.30940722143299	0.000934937463956701	0.0124919020849576
RP11.214C8.2	5.33295090323322	1.39848571145139	0.423265856329036	3.30403619980214	0.000953035252844559	0.012685476812484
MIMT1	2.65893030717009	1.62938761996795	0.495869755189904	3.28591853589446	0.00101650403561829	0.0132787924950285
C15orf59.AS1	1.82408159791777	1.85623415889338	0.567673130574263	3.26989962870992	0.00107585651285265	0.0138991168608979
AC012360.4	2.54585735967009	1.10683770725933	0.33952746204314	3.25993573715312	0.00111437459742082	0.0143440012283398
LINC00261	1415.81797430781	1.3053450666349	0.402212288394401	3.24541319173944	0.00117280315799297	0.014986291989772
RP11.855O10.2	8.38629155046391	1.60877439422225	0.496341207314122	3.2412670366982	0.00118999654107331	0.015150897990332
AC005307.3	29.0561183414724	-1.58803753418844	0.49327191882174	-3.21939578069176	0.00128461047194509	0.0160784139509355
RP11.753D20.3	1.28520222799903	1.84462772011034	0.573017488317337	3.21914733445062	0.00128572405242256	0.0160784139509355
CTC.347C20.1	1.00977351990938	1.83650631725259	0.573310615577585	3.20333562182935	0.00135845565459638	0.0167699939213313
LINC00616	13.4339444966347	1.76615851686539	0.551997798998427	3.19957528828919	0.00137630235288608	0.0169102324057402
RP11.400K9.4	130.373634370705	-1.01419026591128	0.319506836978892	-3.17423650617617	0.00150231223992925	0.0183941644986459
RP11.981G7.2	85.1626722585361	-1.31278687336086	0.413747408262953	-3.17291866279567	0.0015091479738294	0.0184137013195712
LINC01060	12.6274091345874	1.55099511845141	0.490319424131967	3.16323409213739	0.00156026814914307	0.0189715649691652
LINC00113	3.70499412825748	-1.83261258819582	0.585159577334733	-3.13181678841	0.0017372825006858	0.0204632427749028
CTA.796E4.3	1.17753212330275	2.53943324912837	0.811020314151467	3.13115862182227	0.00174118087356174	0.0204632427749028
CTC.273B12.10	5.37568302597278	1.33443778362955	0.427441346140432	3.12192022526322	0.00179675618627923	0.0207753583241263
RP11.586D19.2	2.83067825006895	1.87611935773713	0.601041391156064	3.12144784925466	0.00179964119640906	0.0207753583241263
RP11.7F17.7	5.53767669554256	-1.53056665232008	0.490430380389398	-3.12086427252901	0.00180321123758068	0.0207753583241263
AC079610.2	5.18108015912069	1.19828738270779	0.38450220119942	3.11646429843533	0.00183033841699218	0.0210189843049363
RP11.454K7.3	2.66206678541589	-1.03616977237127	0.333581893284129	-3.10619309150786	0.00189512920903226	0.0215293201404096
CTD.2339F6.1	3.78270546902996	1.37883731241264	0.444567118456803	3.10152787997212	0.00192524741917719	0.0216422454515696
RP11.271M24.2	3.89264825491748	1.05967862366515	0.342016984143972	3.0983216412992	0.00194620078619692	0.0216422454515696
RP5.907D15.4	65.3042594104088	-1.08209381239375	0.34971793072985	-3.09419025251422	0.00197350888197083	0.0218766883635505
CTD.2653M23.3	1.85184032571893	1.01770768826641	0.32943097379604	3.08928962125007	0.00200635746464186	0.0221622204705342
RP1.86C11.7	26.6765277641366	-1.05255396901387	0.340800781089008	-3.08847287746964	0.0020118805720263	0.0221622204705342
RP4.781K5.6	9.05268975631	1.29865116705096	0.420823251127528	3.08597769626899	0.00202884040030978	0.0222792036459017
RP11.569G13.2	2.3656854993421	1.40681383957654	0.456907258441739	3.07899210087931	0.00207702188754219	0.0227372427190756
RP11.400N13.3	78.9610253546093	-1.40147865516002	0.455930185221934	-3.07388872372603	0.00211288225854968	0.0230579759519987
RP13.20L14.1	6.62850174795545	1.10815719362949	0.361116911166401	3.06869370933131	0.00214996894079906	0.0230766610465778
RP11.126K1.9	0.87115499700206	1.55449951344648	0.506704011984402	3.06786501918271	0.00215593977159527	0.0230766610465778
RP11.883A18.3	2.37681932575651	1.38489840475059	0.451448818982183	3.0676753300029	0.00215730864569205	0.0230766610465778
RP11.307C12.13	2.85536162136055	1.06288492749964	0.346529855768007	3.06722468441857	0.00216056388284692	0.0230766610465778
CTD.2021H9.3	17.7456561635255	-1.51008645929517	0.49349921087392	-3.05995719146342	0.00221368630207528	0.0235011893217297
RP11.417L19.2	1.14334652834049	-1.58700944631136	0.519743410003849	-3.0534479432834	0.00226227968296358	0.0238013497183653
XXbac.B33L19.4	0.870518904390448	2.19583909651231	0.720066737134643	3.04949386393017	0.00229227315612445	0.0240449190167801
RP11.255P5.3	1.93034682930563	1.64176266750649	0.538913519055505	3.04643065993933	0.00231575885356721	0.0241642130703882
CTD.2016O11.1	3.12937861570551	-1.27045201993164	0.418093164651502	-3.03868163209656	0.00237615818466824	0.0247036090559888
RP11.687F6.5	5.36293259174548	1.01231539717535	0.33351788127155	3.03526573542583	0.00240323839928307	0.0247653364665123
RP11.368I23.2	5.67782694493537	1.64980018094225	0.544615741999812	3.02929212968439	0.00245127528027697	0.0249674821301255
RP13.126P21.2	2.0282370709352	1.66516545818594	0.551155788984779	3.02122465456301	0.00251754495681821	0.0255683612088416
AC104088.1	5.36660274237645	-1.5892992545489	0.526596696449022	-3.01805777602852	0.00254400397884471	0.0256681976666084
RP11.90P13.1	9.39629115596714	1.01581312113952	0.336691940643706	3.01704020356838	0.00255255955432018	0.0256681976666084
RP11.621L6.3	3.88049977149847	1.50522821490237	0.498988072410096	3.01656151344894	0.00255659339308849	0.0256681976666084
RP11.626H12.1	24.9063227844111	-1.12382580147927	0.373198777033671	-3.01133302314619	0.00260103413421047	0.0258193049367672
RP11.31E13.2	7.83202128569144	1.7374551195229	0.577777718077601	3.00713417143155	0.00263723335194215	0.0261048957710555
CTD.3032H12.2	1.82048691677768	-1.43952454832451	0.479121718380751	-3.00450698246272	0.00266011652885893	0.0262153108966558
RP11.663N22.1	2.38227549326999	-1.84517302253628	0.615396486421031	-2.99834832218051	0.00271447235877777	0.0266442901361594
AC010987.6	5.6336281797287	-1.25154331664295	0.417804158434287	-2.99552623251306	0.00273971734776701	0.0266797515177442
RP11.397A16.1	1.57968950187782	-3.52226054453442	1.17649297803123	-2.99386448564159	0.00275468264611619	0.0267402066808074
CTD.2008L17.2	3.76938393579009	-1.7185362005382	0.574228835845066	-2.99277238143066	0.00276455850224543	0.0267621448399186
AC097499.1	0.888776417697607	-2.05467790404278	0.688504601029536	-2.98426168971184	0.00284263538744951	0.0274423647019165
LUCAT1	25.378202620385	-1.02569769375141	0.345042764612218	-2.972668315199	0.00295223292356423	0.0281142181393081
RP11.4L24.3	3.57563534833608	1.06852092100519	0.359777824773615	2.96994658210951	0.00297851536810046	0.028287845955419
RP11.684B21.1	1.01869478379652	1.70882004454126	0.576300812249481	2.96515293440452	0.00302532491910456	0.0285013184067921
RP11.415C15.2	2.35830577730357	1.75864925195183	0.595432485919869	2.95356617843068	0.0031412524832702	0.0292656092742977
RP11.702B10.2	15.2147930638183	-1.49186394236379	0.505192044502223	-2.95306301553849	0.00314637727114271	0.0292656092742977
RP11.1252I4.2	2.9304194624258	1.59405305095606	0.539827261112473	2.95289468647997	0.00314809342791251	0.0292656092742977
RP11.1C8.5	5.77697233906431	1.20895503073297	0.409648266419401	2.95120260437093	0.00316539208774193	0.029321549203038
CTC.573N18.1	3.66983358599447	-1.4665044896055	0.497447831748414	-2.94805685342134	0.00319778248409192	0.0294162503903115
RP11.973H7.1	12.6026863958279	-1.2833014391609	0.435461979606141	-2.94698848409591	0.00320885153316348	0.029441003361714
RP11.673E1.1	5.26449622033158	1.01160716029358	0.343508829642704	2.94492331200275	0.00323034718716595	0.0294842597810419
CTD.2555A7.2	7.51756491269758	-1.26877991929805	0.431656967125793	-2.93932454686478	0.00328928444079191	0.0298670427001105
LINC00942	15.9816403023687	-1.02693942150038	0.349684702421921	-2.93675821214879	0.00331662581646557	0.0299604707430848
RP11.218M11.1	0.977950480732876	1.97984111049631	0.675291869991968	2.93183021812459	0.00336970911604536	0.0303619431635472
RP11.54H7.4	360.657052770616	-1.95415137770314	0.667985246693703	-2.92544092459454	0.00343968476874601	0.0309131771799833
RP11.844P9.2	59.7105122763601	1.13562571192851	0.388416320913966	2.92373324904657	0.00345860994565186	0.0310039677270935
RP11.150O12.1	50.587617383373	-1.00832929470934	0.347723123753961	-2.89980512030256	0.00373394731190175	0.0329675649598561
LINC00313	2.57170037509604	-1.00820807820972	0.34840465195786	-2.89378477739632	0.00380628959739254	0.0333548669457292
AC140912.1	1.35817434656684	-1.07437095031505	0.371625142006191	-2.89100717059976	0.00384009358430129	0.0334840914521954
AC144835.1	3.6878922741673	1.39914954748616	0.484506525385305	2.88778266995162	0.00387967832498576	0.0336621966271604
AC112721.1	9.6596944887567	-1.33123376145248	0.461723552093504	-2.88318357470942	0.00393677943497864	0.0339897860798893
RP11.157E21.1	3.54703875109722	-1.18627652728191	0.411799887446759	-2.88071114986714	0.00396779083483525	0.0340879488244059
RP11.364B6.1	2.13055798977495	-1.2837835799621	0.445722241950157	-2.88023225932184	0.00397382309741697	0.0340879488244059
bP.2189O9.3	1.48814008115428	1.75248188815634	0.612767718283222	2.85994486306529	0.00423714669376006	0.0358654099973607
RP11.370B11.3	2.8833640500118	-1.59018238893476	0.556145489945446	-2.85929206958191	0.00424587665307401	0.0358654099973607
TUNAR	287.502689881132	1.3731584660183	0.482146644598476	2.84801000152525	0.00439935419689383	0.0369840446121649
AP001434.2	8.31475437567036	-1.2436597440256	0.437039021202482	-2.84564920680025	0.00443209900730555	0.0371703959705768
KB.173C10.2	3.09846563402285	-1.25829285910417	0.44422928500335	-2.83253018561053	0.00461812056746519	0.0383954822998585
LINC01267	3.18401881103552	1.08119358235444	0.381856292439225	2.8314148640788	0.00463425689069526	0.0383954822998585
RP11.561B11.6	1.34417628490533	1.62705738248038	0.580952333781598	2.8006727710161	0.00509962011410869	0.041771713475473
LINC00460	110.722776154673	-1.22824045820637	0.439557113143813	-2.79426818831736	0.00520173196919302	0.0422199810362606
RP11.304F15.4	1.95592826502427	-1.32908925504486	0.475725282500135	-2.79381673401915	0.00520899898853582	0.0422199810362606
RP11.254I22.3	38.04769693139	1.09676620255329	0.393098194495671	2.79005657596672	0.00526988319334365	0.0425099384491106
RP11.213G6.2	2.04080565380517	-2.42062211081464	0.86769778293196	-2.78970646050902	0.00527558482402483	0.0425099384491106
CTD.2129N1.1	1.49123681709057	-1.33197015302887	0.477573715692857	-2.78903572215331	0.00528652336433163	0.0425099384491106
RP11.115J23.1	3.77488719900883	-1.62129140081013	0.58148001164924	-2.78821518939524	0.00529993264032012	0.0425204641508788
LINC00540	27.0111839005576	-1.20553020218995	0.434081995525128	-2.77719466510369	0.00548303293736171	0.0436631676604003
RP4.614C15.2	10.0143338121316	1.33893887412561	0.482222226203943	2.77660132894692	0.0054930509888657	0.0436631676604003
RP11.624L4.1	26.6918406280077	-1.03419799999102	0.372559785933843	-2.77592493617833	0.0055044915405684	0.0436631676604003
RP11.259K15.2	2.79455203671012	-1.65707839922602	0.598738602661545	-2.76761577065498	0.00564679856823675	0.0444906954457039
RP11.281O15.8	1.72209417028814	1.04682865537976	0.379015112153062	2.76197075476242	0.00574536244846553	0.0450651867051515
RP4.550H1.4	2.43739740116347	-1.11744714590888	0.405414749618409	-2.75630609631412	0.00584582619618721	0.0457340195934954
RP11.77E14.2	1.80359752094645	1.35664086034383	0.492310320153805	2.75566203836637	0.00585734837043997	0.0457340195934954
LINC01018	74.5687437315895	1.05762347436313	0.383895963395954	2.75497419927879	0.00586967639062789	0.0457340195934954
RP11.315D16.4	2.43808545191412	1.05835167342769	0.385188310704036	2.74762147245139	0.00600292679205173	0.0464631822627088
RP11.259K5.1	1.66999428627368	1.36328109543887	0.498303599446454	2.73584436667382	0.00622204456179426	0.0476616262522038
RP11.12A2.3	7.90334716872867	-1.38595984731098	0.50662770190653	-2.73565745042241	0.00622557952469026	0.0476616262522038
RP11.367F23.2	2.00123883704082	-1.52672250525494	0.558409901531242	-2.7340534275421	0.00625598924361432	0.0476866511975287
RP11.411K7.1	23.2466405205802	-1.11343976546756	0.408740756770395	-2.72407325921018	0.00644822014798899	0.0486245613734621
LINC00871	0.984511042061966	2.30136898688316	0.848727496624694	2.71155228979322	0.00669689775276257	0.0498578362356095
AC017002.4	1.35584404731994	-1.50266604885372	0.554351622375392	-2.71067313272181	0.00671467832404728	0.0498845235321398
