# Supplementary material for: A multi-omics machine learning framework in predicting the recurrence and metastasis of patients with pancreatic adenocarcinoma
Source: Front Microbiol. 2022 Nov 3;13:1032623. doi: 10.3389/fmicb.2022.1032623 (PMC9669652; doi:10.3389/fmicb.2022.1032623)
Supplement: Supplementary file 2 [file Data_Sheet_2.CSV]

gene	baseMean	log2FoldChange	lfcSE	stat	pvalue	padj
hsa.mir.153.1	41.93708584	2.668414725	0.388258753	6.872774157	6.30E-12	2.32E-09
hsa.mir.7.3	98.64035449	3.175183627	0.462557977	6.864401407	6.68E-12	2.32E-09
hsa.mir.7.2	103.9482981	3.246360751	0.480086706	6.762030088	1.36E-11	3.15E-09
hsa.mir.642a	71.95859908	2.255306446	0.349506737	6.452826822	1.10E-10	1.90E-08
hsa.mir.1180	170.8815535	2.110635952	0.330122311	6.393496832	1.62E-10	2.25E-08
hsa.mir.129.1	538.1045207	2.76211335	0.459706119	6.008432855	1.87E-09	1.96E-07
hsa.mir.129.2	602.3832097	2.778145833	0.463077243	5.999314097	1.98E-09	1.96E-07
hsa.mir.1301	37.63525575	1.280430303	0.215407895	5.944212494	2.78E-09	2.27E-07
hsa.mir.670	9.905646582	3.959662473	0.667169233	5.935019599	2.94E-09	2.27E-07
hsa.mir.539	187.7633366	1.994633038	0.35426439	5.630351494	1.80E-08	1.25E-06
hsa.mir.7.1	189.6082069	1.498115672	0.268285416	5.584036942	2.35E-08	1.48E-06
hsa.mir.301a	44.87480631	1.134966286	0.203948306	5.56497039	2.62E-08	1.52E-06
hsa.mir.1179	10.63611745	2.478705752	0.457511333	5.417801862	6.03E-08	3.22E-06
hsa.mir.328	160.2431256	1.051016313	0.196239564	5.355781938	8.52E-08	4.22E-06
hsa.mir.3200	14.61780311	2.066825296	0.390307396	5.295378245	1.19E-07	5.50E-06
hsa.mir.323b	110.8331007	2.133315923	0.404107857	5.279075586	1.30E-07	5.63E-06
hsa.mir.889	549.5191379	1.853780795	0.353433298	5.245065498	1.56E-07	6.38E-06
hsa.mir.874	286.5756378	1.304986567	0.251306347	5.19281181	2.07E-07	7.68E-06
hsa.mir.1224	124.4212414	2.433086646	0.468803654	5.18999079	2.10E-07	7.68E-06
hsa.mir.153.2	406.3748785	1.683989022	0.325213441	5.178104003	2.24E-07	7.78E-06
hsa.mir.592	16.98999066	1.891193948	0.366126034	5.165417847	2.40E-07	7.93E-06
hsa.mir.95	50.7156048	1.551662064	0.304455932	5.096507902	3.46E-07	1.06E-05
hsa.mir.487b	187.2640665	1.778543743	0.34916494	5.09370655	3.51E-07	1.06E-05
hsa.mir.598	178.117367	1.251234253	0.26709194	4.68465747	2.80E-06	8.11E-05
hsa.mir.744	144.9661709	1.028743968	0.220861079	4.65787803	3.19E-06	8.87E-05
hsa.mir.1251	12.01840528	1.826892651	0.426227455	4.286191867	1.82E-05	0.000467196
hsa.mir.485	66.96738983	1.312167061	0.308518124	4.25312796	2.11E-05	0.000522495
hsa.mir.376a.1	22.39751993	1.31804602	0.3131381	4.20915251	2.56E-05	0.000613425
hsa.mir.488	4.278837461	2.437728322	0.580672269	4.198113898	2.69E-05	0.000622627
hsa.mir.487a	20.59459135	1.264702383	0.312492881	4.047139826	5.18E-05	0.001158894
hsa.mir.375	453199.1413	1.484842378	0.369123167	4.022620395	5.76E-05	0.001210383
hsa.mir.885	4.937811417	1.911779836	0.477384053	4.004699833	6.21E-05	0.001267495
hsa.mir.410	368.6359188	1.396595199	0.349810016	3.992439143	6.54E-05	0.001278174
hsa.mir.496	44.92528605	1.26527099	0.317175955	3.989176894	6.63E-05	0.001278174
hsa.mir.409	387.7850782	1.141834467	0.288493152	3.957925721	7.56E-05	0.001418076
hsa.mir.873	2.49374083	2.146395008	0.543567179	3.948720765	7.86E-05	0.001434935
hsa.mir.136	609.9159533	1.090550148	0.27848767	3.915972829	9.00E-05	0.001602257
hsa.mir.369	177.7974197	1.00313824	0.265396884	3.77976646	0.000156976	0.002593834
hsa.mir.323a	75.08324152	1.297208435	0.355801124	3.645880656	0.000266478	0.004203079
hsa.mir.504	4.276177276	1.32928471	0.382214874	3.477846627	0.000505459	0.006890273
hsa.mir.7156	3.779527941	1.466987453	0.431575097	3.399147597	0.000675962	0.008413679
hsa.mir.934	17.96157119	-1.42656873	0.419831439	-3.39795593	0.000678914	0.008413679
hsa.mir.1250	0.93501384	1.940952361	0.575567815	3.372239221	0.000745597	0.008729972
hsa.mir.135a.2	49.19289402	1.591949522	0.477352591	3.334955231	0.000853131	0.009549567
hsa.mir.4501	3.352662996	2.191193369	0.663121474	3.304361954	0.000951928	0.010009672
hsa.mir.203a	15668.67931	-1.228854563	0.373370182	-3.291249868	0.000997433	0.010009806
hsa.mir.676	4.322824748	1.054246237	0.320902801	3.285250964	0.001018916	0.010009806
hsa.mir.551b	22.24669085	1.324920155	0.418669444	3.164597213	0.001552978	0.01381752
hsa.mir.184	92.50305384	1.449758851	0.460575872	3.147709073	0.001645554	0.014455878
hsa.mir.135a.1	42.3693204	1.448707671	0.4624658	3.132572554	0.001732816	0.015032178
hsa.mir.203b	142.1393115	-1.201072977	0.397201913	-3.023834821	0.002495927	0.020378508
hsa.mir.205	715.9900345	-1.945893155	0.653143348	-2.979274244	0.002889321	0.022530207
hsa.mir.1185.2	1.647315714	1.275700466	0.436551726	2.922220647	0.003475452	0.02591883
hsa.mir.1304	3.113679526	-1.094239035	0.374857027	-2.919083693	0.00351062	0.02591883
hsa.mir.346	1.413633835	1.234594551	0.432492412	2.854603957	0.004309053	0.030515128
hsa.mir.190b	3.506724738	1.237159934	0.434842718	2.845074509	0.004440104	0.030814319
hsa.mir.1293	1.89086081	-1.392551085	0.4928593	-2.825453602	0.004721373	0.032123848
hsa.mir.4652	1.157913229	-2.448692449	0.871124502	-2.810955775	0.004939457	0.033281393
hsa.mir.31	136.7169417	-1.175061672	0.42515877	-2.763818496	0.005712931	0.036827987
hsa.mir.519a.1	0.978828874	2.201740901	0.815218808	2.700797479	0.006917345	0.042483514
hsa.mir.544a	0.975832181	1.630652905	0.616951741	2.64308016	0.008215558	0.048731602
hsa.mir.187	21.13868086	1.034575837	0.392668941	2.634727958	0.008420474	0.049523805
