# Supplementary material for: A multi-omics machine learning framework in predicting the recurrence and metastasis of patients with pancreatic adenocarcinoma
Source: Front Microbiol. 2022 Nov 3;13:1032623. doi: 10.3389/fmicb.2022.1032623 (PMC9669652; doi:10.3389/fmicb.2022.1032623)
Supplement: Supplementary file 3 [file Data_Sheet_3.CSV]

id	baseMean	log2FoldChange	lfcSE	stat	pvalue	padj
C6orf58	180.2305075	5.155177636	0.551868122	9.341321659	9.51E-21	1.79E-16
SYT5	1671.268622	4.603650221	0.507198598	9.076622522	1.12E-19	1.06E-15
TMPRSS6	708.6613548	3.602272933	0.409508229	8.796582538	1.41E-18	8.86E-15
SSTR2	1557.257677	3.756029725	0.431004591	8.714593298	2.92E-18	1.38E-14
UPK2	117.0197346	-4.190344035	0.486319887	-8.616435698	6.91E-18	2.03E-14
ATP1A3	963.78785	3.789533104	0.440070992	8.61118587	7.23E-18	2.03E-14
LRRC4B	485.780272	3.527792791	0.40989587	8.606558509	7.53E-18	2.03E-14
SLC12A5	383.2170419	3.677975268	0.429144683	8.570478472	1.03E-17	2.43E-14
CALY	2301.116302	4.608595722	0.539641377	8.540108154	1.34E-17	2.81E-14
SEZ6	694.8519249	4.485675588	0.531886875	8.433514346	3.35E-17	6.32E-14
APLP1	7073.047354	3.587024036	0.429186108	8.357735646	6.39E-17	1.10E-13
PIPOX	410.9031332	3.035290264	0.364580531	8.325431584	8.40E-17	1.32E-13
ASPDH	178.354998	3.423232595	0.413572444	8.277226029	1.26E-16	1.83E-13
SHISA7	147.7877492	4.715403337	0.573307987	8.224904323	1.95E-16	2.63E-13
C19orf81	35.4064932	3.794744227	0.462338814	8.207712861	2.25E-16	2.76E-13
SERPINA10	421.2215901	4.533429349	0.552653456	8.203023608	2.34E-16	2.76E-13
IRX2	1197.417497	4.509253407	0.558970632	8.06706676	7.20E-16	7.98E-13
RUNDC3A	1661.717049	3.620454891	0.454779734	7.960897587	1.71E-15	1.79E-12
KCNH6	942.1695688	4.088940241	0.515196888	7.936655556	2.08E-15	2.06E-12
CACNA1A	1593.345676	3.240518157	0.411624657	7.872507404	3.48E-15	3.28E-12
CYP46A1	171.991182	2.828121969	0.360348221	7.84830284	4.22E-15	3.79E-12
MYT1	312.7429296	3.578479619	0.458201316	7.809841428	5.73E-15	4.91E-12
SLC22A17	5428.402891	2.859642816	0.366576223	7.800950085	6.14E-15	5.04E-12
SYP	2590.525695	3.375174144	0.434159562	7.774040793	7.60E-15	5.97E-12
CACNA1B	345.7228474	3.783934895	0.487667541	7.759251081	8.54E-15	6.44E-12
TMEM179	1421.438439	4.084221058	0.526977558	7.750275118	9.17E-15	6.65E-12
TMEM145	311.8045023	3.44316109	0.445381943	7.730805302	1.07E-14	7.46E-12
FSTL4	605.5092789	3.621701819	0.469892158	7.707517055	1.28E-14	8.64E-12
IQSEC3	788.9863682	2.809279058	0.366316809	7.668987584	1.73E-14	1.09E-11
SNTG1	118.1223921	4.069133485	0.530846311	7.665370184	1.78E-14	1.09E-11
C5orf38	299.4191592	3.982151442	0.519517152	7.665101007	1.79E-14	1.09E-11
EFNB3	871.232897	2.884637621	0.381293183	7.565405692	3.87E-14	2.28E-11
TMEM63C	1500.505426	3.679110052	0.489238889	7.520068693	5.47E-14	3.13E-11
JPH3	258.5363281	2.854018282	0.380204174	7.506541171	6.07E-14	3.37E-11
REEP2	914.5887519	2.800643382	0.374603127	7.476294725	7.64E-14	4.12E-11
PRLR	953.0028076	2.878508385	0.388545394	7.408422362	1.28E-13	6.69E-11
CHGB	63187.95853	3.964157409	0.53579967	7.398581279	1.38E-13	6.94E-11
TRPC7	16.07921284	3.633094755	0.49120144	7.396343868	1.40E-13	6.94E-11
SLC38A4	1478.707164	3.579588945	0.48500368	7.380539759	1.58E-13	7.62E-11
KCNA5	505.1088673	3.379797824	0.459075277	7.362186535	1.81E-13	8.53E-11
SCG2	11632.30743	3.282847482	0.446390972	7.354197755	1.92E-13	8.83E-11
HCN4	146.3848615	3.302556127	0.449394582	7.348900635	2.00E-13	8.97E-11
F7	102.4860381	3.048298619	0.415528721	7.335951679	2.20E-13	9.65E-11
CXorf57	526.0115097	2.477387586	0.337872069	7.332324323	2.26E-13	9.69E-11
FTCD	282.6989863	3.589718725	0.491737409	7.300072475	2.88E-13	1.20E-10
DNAI2	33.15258743	3.776380106	0.51893183	7.277218102	3.41E-13	1.40E-10
MSI1	469.1466133	2.551481047	0.353963807	7.208310552	5.67E-13	2.27E-10
CDK5R2	580.3303801	3.238107611	0.449713563	7.200377922	6.00E-13	2.36E-10
ADCY1	1080.97607	2.879851792	0.400422622	7.192030698	6.38E-13	2.46E-10
ACTL6B	292.2051657	3.854155342	0.536476404	7.184202907	6.76E-13	2.55E-10
DSCAM	176.4891445	3.488483344	0.487181596	7.160540076	8.04E-13	2.97E-10
SLC6A4	335.5053412	3.3160559	0.463453564	7.155098506	8.36E-13	3.03E-10
TCEAL5	219.432098	3.244228299	0.455275055	7.125864386	1.03E-12	3.68E-10
KCNB1	350.6021421	3.003685552	0.422496712	7.10937024	1.17E-12	4.07E-10
PDZD4	897.9386633	2.288845979	0.32252158	7.096721964	1.28E-12	4.32E-10
PCP4	381.7983568	3.239149981	0.456465488	7.096155283	1.28E-12	4.32E-10
IRX1	92.49834018	4.346752434	0.613848515	7.081148413	1.43E-12	4.73E-10
TAT	70.09360306	2.533549418	0.358737887	7.062397108	1.64E-12	5.32E-10
SPAG6	144.2033832	3.651462214	0.517808676	7.051759434	1.77E-12	5.64E-10
FAM163A	225.4613747	3.298385634	0.468760617	7.036396642	1.97E-12	6.20E-10
PPP4R4	153.3113719	3.027317806	0.430582954	7.030742346	2.05E-12	6.35E-10
GUCY2C	402.5829289	2.884452295	0.412416379	6.994029429	2.67E-12	8.12E-10
TCEAL2	677.9506024	3.285448132	0.472068086	6.959691264	3.41E-12	1.02E-09
RND2	224.547888	2.324581639	0.334418681	6.9511118	3.62E-12	1.06E-09
NIM1K	116.2582247	2.308983068	0.332244908	6.949641711	3.66E-12	1.06E-09
CELF5	136.20747	2.823713861	0.406968134	6.938415131	3.97E-12	1.13E-09
SBK2	36.99318715	3.639855491	0.526941046	6.907519384	4.93E-12	1.39E-09
TMEM59L	713.391652	2.765998336	0.401623116	6.887049643	5.70E-12	1.58E-09
CNIH2	587.3473243	2.817032711	0.410152503	6.868256785	6.50E-12	1.77E-09
HAO1	43.64939402	4.16940232	0.607171556	6.866926296	6.56E-12	1.77E-09
SERPIND1	281.4061918	3.207574334	0.467513501	6.860923429	6.84E-12	1.82E-09
RAB3A	422.8555046	2.182489432	0.318237845	6.858044912	6.98E-12	1.83E-09
SEZ6L	2344.980347	3.565609266	0.521652881	6.835214362	8.19E-12	2.11E-09
PTPRN	13172.71375	3.335113455	0.48818029	6.83172492	8.39E-12	2.14E-09
BRSK1	446.0788921	1.800571667	0.264037944	6.819367083	9.14E-12	2.30E-09
USP27X	479.4588531	1.807188799	0.26566003	6.802637186	1.03E-11	2.52E-09
GPR113	107.9015829	2.201235238	0.323604192	6.80224574	1.03E-11	2.52E-09
GRM1	37.46234924	3.169831145	0.466958961	6.788243523	1.14E-11	2.74E-09
TTLL6	270.2097642	2.615420615	0.386545288	6.766142799	1.32E-11	3.16E-09
BRINP1	103.302955	2.296827272	0.340013018	6.755115684	1.43E-11	3.36E-09
HAP1	256.9174132	2.86027749	0.42395263	6.746691231	1.51E-11	3.52E-09
GPR142	133.0539315	3.374821361	0.500433527	6.743795484	1.54E-11	3.55E-09
CERS1	199.444941	2.895419569	0.429634215	6.739266723	1.59E-11	3.62E-09
VWA5B2	1583.55599	3.261659455	0.484553129	6.731273118	1.68E-11	3.73E-09
FAM131C	286.4582074	2.910217155	0.432352989	6.731113761	1.68E-11	3.73E-09
CDHR3	534.8670879	2.443915387	0.363358378	6.725909001	1.74E-11	3.82E-09
SLC26A11	922.754321	1.474452058	0.21995284	6.703491808	2.03E-11	4.40E-09
CXXC4	603.9524485	2.3459038	0.350020474	6.702190225	2.05E-11	4.40E-09
ASTN1	248.000632	2.970354458	0.444306592	6.685371122	2.30E-11	4.88E-09
NYAP1	306.405986	2.285700423	0.34238287	6.675860926	2.46E-11	5.15E-09
ATCAY	246.2363109	3.203202879	0.480295313	6.669236177	2.57E-11	5.33E-09
ANKS1B	148.981663	2.690585362	0.403717581	6.664523647	2.66E-11	5.44E-09
ACSL6	255.3814998	2.571434743	0.38613537	6.659412582	2.75E-11	5.57E-09
MPP2	624.0167444	2.300118961	0.345471617	6.657910085	2.78E-11	5.57E-09
EFR3B	388.9911662	2.250167873	0.338094232	6.6554459	2.82E-11	5.60E-09
ST18	660.2697641	3.018715368	0.45430063	6.644752767	3.04E-11	5.96E-09
KCNH3	283.786025	2.493939641	0.377298611	6.609988924	3.84E-11	7.47E-09
UNC13A	1220.945963	2.76320849	0.419070292	6.593663505	4.29E-11	8.25E-09
PCSK1N	10205.01319	3.291396601	0.500405859	6.57745416	4.79E-11	9.11E-09
C21orf58	604.2486102	1.876524266	0.285803955	6.565774313	5.18E-11	9.76E-09
MAPK8IP2	1057.635464	2.395496414	0.36586882	6.54741887	5.85E-11	1.09E-08
FBLL1	265.3154646	2.874108181	0.440650357	6.522423364	6.92E-11	1.28E-08
GPR114	785.8760834	2.117988524	0.324887064	6.519153135	7.07E-11	1.29E-08
RTN1	1691.588296	2.442268388	0.375093921	6.511084966	7.46E-11	1.35E-08
LRRC37A3	312.8191831	1.612707241	0.247747166	6.509488138	7.54E-11	1.35E-08
CLGN	397.9865807	2.737084854	0.421329404	6.49630629	8.23E-11	1.46E-08
CELF3	1563.3569	3.264713827	0.502786737	6.493237764	8.40E-11	1.48E-08
SRRM4	15.24582772	3.332690618	0.513341754	6.49214795	8.46E-11	1.48E-08
SYT4	1519.122156	3.452453334	0.531951044	6.490171174	8.57E-11	1.48E-08
GIPR	1619.025478	2.287221007	0.352669921	6.485443958	8.85E-11	1.51E-08
DUSP26	759.4021251	2.872552033	0.442941012	6.485179641	8.86E-11	1.51E-08
SPTBN4	701.9823474	2.62566159	0.405276671	6.478689195	9.25E-11	1.55E-08
GRIK5	608.8134512	2.439486987	0.376587398	6.477877376	9.30E-11	1.55E-08
AC006547-14	79.51378721	2.149752793	0.33303825	6.454972643	1.08E-10	1.79E-08
BSN	400.7038925	2.374551097	0.36796324	6.453229132	1.09E-10	1.79E-08
RIMS2	447.4816491	3.074458836	0.477485454	6.438853393	1.20E-10	1.96E-08
UBE2QL1	602.3110838	2.44763309	0.381075271	6.422964898	1.34E-10	2.15E-08
GAST	103.3611504	4.899866792	0.763325742	6.419103301	1.37E-10	2.17E-08
BAIAP3	3294.441053	2.423490415	0.377545703	6.419065024	1.37E-10	2.17E-08
HS6ST3	366.467019	3.289130244	0.5124939	6.417891497	1.38E-10	2.17E-08
IL13RA2	121.4891332	2.636811659	0.412069752	6.398944944	1.56E-10	2.44E-08
RTBDN	120.2028714	2.816602868	0.441224012	6.383611937	1.73E-10	2.67E-08
HCN2	226.4790973	2.310900685	0.362279451	6.378779367	1.79E-10	2.74E-08
QDPR	2707.61853	1.588837402	0.249180103	6.376261128	1.81E-10	2.76E-08
KL	358.3247043	2.444097525	0.383818064	6.367854347	1.92E-10	2.89E-08
SERTM1	159.9540614	3.336175249	0.524167982	6.364706279	1.96E-10	2.91E-08
CACNA2D3	203.4626139	2.239520701	0.35189571	6.364160279	1.96E-10	2.91E-08
SNAP25	1671.922944	2.631056816	0.41358671	6.361560355	2.00E-10	2.94E-08
UNC79	469.455843	2.640774385	0.415363164	6.357748148	2.05E-10	2.99E-08
RGS9	551.4497279	2.202555277	0.34662701	6.354251724	2.09E-10	3.03E-08
SH3GL3	31.84205545	3.370691045	0.530539877	6.3533227	2.11E-10	3.03E-08
TSPYL2	2586.559409	1.356572294	0.214924081	6.311867374	2.76E-10	3.94E-08
CAMK2B	1187.270945	2.964734456	0.469882265	6.309526191	2.80E-10	3.97E-08
INA	670.5284234	2.840811828	0.451044299	6.298298936	3.01E-10	4.23E-08
QPCT	4600.953505	2.172518641	0.345823537	6.282159564	3.34E-10	4.66E-08
SLC7A14	492.3686975	3.292561808	0.524374924	6.279022234	3.41E-10	4.72E-08
CELF4	348.9602364	2.701495336	0.430488992	6.275410955	3.49E-10	4.80E-08
GDAP1L1	120.1272287	2.878818495	0.459033295	6.2714808	3.58E-10	4.83E-08
PCSK2	8751.86908	3.463295907	0.552239807	6.271362305	3.58E-10	4.83E-08
CRMP1	2215.383116	2.000502982	0.319034153	6.270497892	3.60E-10	4.83E-08
AP3B2	455.6821333	2.438862948	0.389010233	6.26940563	3.62E-10	4.83E-08
ZSCAN1	54.72633263	2.547752823	0.406427115	6.26865858	3.64E-10	4.83E-08
PLD5	46.59968934	2.667746628	0.426183044	6.259626383	3.86E-10	5.09E-08
FRRS1L	326.2460814	2.847124358	0.455691056	6.247926796	4.16E-10	5.44E-08
RSPH9	104.1610314	1.48342521	0.237457963	6.247106612	4.18E-10	5.44E-08
XKR7	244.9680235	3.219685325	0.515906706	6.240828595	4.35E-10	5.62E-08
4-Mar	392.7572949	2.527805787	0.405281554	6.23715972	4.46E-10	5.71E-08
SNPH	675.8161312	1.645987349	0.263953229	6.23590534	4.49E-10	5.72E-08
CACNG2	33.78991903	5.024923041	0.806610022	6.229680893	4.67E-10	5.89E-08
RIMBP2	1035.947655	3.032581369	0.486835341	6.229172602	4.69E-10	5.89E-08
DDC	1582.604534	2.861273486	0.459953447	6.220789315	4.95E-10	6.16E-08
ARX	848.4432911	3.216139634	0.517045954	6.220220093	4.96E-10	6.16E-08
RIPPLY2	55.80429703	3.013776388	0.484770382	6.21691526	5.07E-10	6.25E-08
FGF14	522.3158806	2.145671245	0.345340394	6.213206683	5.19E-10	6.35E-08
SLC8A2	774.2154163	3.091730233	0.498198566	6.20581922	5.44E-10	6.62E-08
PCDHA1	33.2094836	2.575792854	0.415358768	6.201368683	5.60E-10	6.72E-08
GPR179	38.94493203	2.791802836	0.450193045	6.201345992	5.60E-10	6.72E-08
NECAB2	344.1188902	2.505985945	0.404712953	6.192008259	5.94E-10	7.09E-08
TMEM151A	267.7721483	2.21991817	0.35880808	6.186923579	6.13E-10	7.27E-08
AMER3	288.703003	2.93481988	0.474526332	6.184735555	6.22E-10	7.33E-08
10-Mar	65.89594824	2.397950391	0.388065542	6.179240695	6.44E-10	7.54E-08
CPLX2	4781.550208	3.357179646	0.543938828	6.171980141	6.74E-10	7.85E-08
PAK3	1296.584777	2.495238234	0.404418882	6.169935055	6.83E-10	7.90E-08
GNB3	122.5184641	1.587971027	0.257706974	6.161924915	7.19E-10	8.23E-08
WNT4	2853.492714	2.566518535	0.416538451	6.161540498	7.20E-10	8.23E-08
ENPP2	5537.690475	1.894456097	0.307680026	6.157228088	7.40E-10	8.37E-08
UCHL1	2411.533082	1.985120522	0.322492883	6.155548321	7.48E-10	8.37E-08
NOVA1	369.0944132	2.175432865	0.353424407	6.155298902	7.49E-10	8.37E-08
KIF5A	512.0188546	2.240040521	0.363933387	6.155083875	7.50E-10	8.37E-08
LRRC10B	374.0608285	2.445141809	0.39763199	6.149258288	7.78E-10	8.63E-08
TMCC2	288.4374904	1.606729417	0.261804053	6.137144937	8.40E-10	9.25E-08
MAPT	831.9036658	2.523760595	0.411275289	6.136426529	8.44E-10	9.25E-08
BEX1	2245.964444	2.856633454	0.466600116	6.122230482	9.23E-10	1.01E-07
CPE	29213.65377	2.326816535	0.380219225	6.119670921	9.38E-10	1.02E-07
SLC6A13	17.20331163	2.630190352	0.430200867	6.11386576	9.72E-10	1.03E-07
GPRASP1	1488.151882	1.881647301	0.307801105	6.113192152	9.77E-10	1.03E-07
MEP1B	109.730947	3.752770978	0.613959894	6.11240411	9.81E-10	1.03E-07
CTXN2	22.5170144	3.609692951	0.590617694	6.111725046	9.86E-10	1.03E-07
AVPR1B	58.78403622	2.940201397	0.481094696	6.111481628	9.87E-10	1.03E-07
MAP7D2	217.1197419	2.069439082	0.33861887	6.111410988	9.88E-10	1.03E-07
DNAH9	148.8717349	2.29954076	0.376490074	6.107839011	1.01E-09	1.05E-07
PCDH10	166.7590185	2.244905847	0.367605929	6.106827094	1.02E-09	1.05E-07
MAST1	229.8812511	2.220933329	0.36369232	6.106626968	1.02E-09	1.05E-07
KCNC2	32.8539734	3.287728849	0.538721516	6.102835606	1.04E-09	1.07E-07
PHF21B	97.94228783	2.766508943	0.454034203	6.093172992	1.11E-09	1.13E-07
DPP6	1118.099316	2.889057441	0.475378783	6.077379859	1.22E-09	1.24E-07
AMER2	44.65925548	3.745445418	0.616368825	6.076630199	1.23E-09	1.24E-07
SLC8A3	81.13834269	2.246551297	0.369975361	6.072164618	1.26E-09	1.27E-07
TSPEAR	64.58924941	2.590268727	0.427442235	6.059926972	1.36E-09	1.36E-07
A1BG	26.13635508	1.817956475	0.30035996	6.052592604	1.43E-09	1.41E-07
GNAZ	820.0679755	1.996577269	0.330192628	6.046704568	1.48E-09	1.46E-07
SCAMP5	2664.080663	1.797760941	0.297530362	6.042277263	1.52E-09	1.49E-07
CTD-2501B8.1	5.282676465	3.52922038	0.585198702	6.030806914	1.63E-09	1.59E-07
TENM1	132.3127279	2.560164103	0.425384715	6.018467555	1.76E-09	1.71E-07
DYNC1I1	440.8761416	1.939898009	0.322538714	6.014465627	1.80E-09	1.74E-07
SYT3	64.09268838	2.104337833	0.349932112	6.013560232	1.81E-09	1.75E-07
CPA5	29.50707625	2.836029202	0.471689464	6.01249216	1.83E-09	1.75E-07
CA10	49.62856778	3.221702651	0.53661706	6.003727599	1.93E-09	1.82E-07
REM2	88.17196534	1.741711001	0.290111194	6.003598057	1.93E-09	1.82E-07
TMEM178B	807.2097772	2.35990501	0.393097889	6.003352025	1.93E-09	1.82E-07
MTMR7	222.3554984	1.999155715	0.333285526	5.998327443	1.99E-09	1.87E-07
INSM1	1110.991872	3.000809791	0.501804535	5.980037205	2.23E-09	2.08E-07
OGDHL	727.7161597	2.549859129	0.426481236	5.978830748	2.25E-09	2.09E-07
SCN3B	372.4705182	2.174382721	0.364003193	5.97352651	2.32E-09	2.15E-07
CACNA2D2	1679.003837	2.371737006	0.397119719	5.972347621	2.34E-09	2.15E-07
FAM167A	1127.146476	2.025084617	0.339432804	5.966083994	2.43E-09	2.22E-07
SLC35F4	42.23307873	2.874883251	0.482341674	5.960263039	2.52E-09	2.29E-07
NAPB	1084.381369	1.318504031	0.221336091	5.957022314	2.57E-09	2.33E-07
KCNC1	114.3195095	2.892506869	0.486058839	5.950939754	2.67E-09	2.40E-07
SLC29A4	2250.591047	2.316256693	0.389873241	5.941050707	2.83E-09	2.54E-07
NKX2.2	1316.702014	2.973497463	0.500820543	5.937251386	2.90E-09	2.59E-07
DUSP15	157.3653222	1.928067034	0.325223405	5.928438741	3.06E-09	2.72E-07
ZNF483	125.2994313	1.960966798	0.331003247	5.924312869	3.14E-09	2.78E-07
LHFPL4	569.2086383	2.860030344	0.48284147	5.923332028	3.15E-09	2.78E-07
NLRP1	4125.705068	1.596811112	0.269793272	5.918646897	3.25E-09	2.85E-07
AMPH	504.1954769	1.94970802	0.329462539	5.917844344	3.26E-09	2.85E-07
CFAP61	94.63592639	2.535712288	0.429182794	5.908233796	3.46E-09	3.00E-07
TRIM46	391.5860015	1.778114763	0.3010025	5.907308951	3.48E-09	3.01E-07
GNAS	102188.0072	1.471639665	0.249327709	5.902431274	3.58E-09	3.08E-07
WNK3	131.6605718	1.835963644	0.311522911	5.893510811	3.78E-09	3.24E-07
CD99L2	3785.338367	1.26227647	0.214313328	5.889864538	3.87E-09	3.30E-07
PEMT	1978.791358	1.822744614	0.309608153	5.887262975	3.93E-09	3.33E-07
TMEM132D	365.0946048	3.136817233	0.532960234	5.885649686	3.96E-09	3.35E-07
CES4A	262.9182952	1.610934587	0.273877957	5.881943193	4.05E-09	3.40E-07
VGF	2225.772993	2.720608426	0.462557375	5.881666946	4.06E-09	3.40E-07
SNAP91	396.6289704	2.410501245	0.410145387	5.877187259	4.17E-09	3.48E-07
ASB4	79.45840004	2.497583227	0.425104877	5.875216598	4.22E-09	3.51E-07
AGBL4	45.23922384	2.2569332	0.384367609	5.871809043	4.31E-09	3.55E-07
NOVA2	391.4769026	1.45951039	0.248564603	5.871754761	4.31E-09	3.55E-07
SCG5	13574.49732	2.537790842	0.433118629	5.859343538	4.65E-09	3.81E-07
KCNH2	1729.845439	2.044719849	0.349595842	5.84881055	4.95E-09	4.04E-07
SVOP	662.6573319	2.980022529	0.510000306	5.843177918	5.12E-09	4.16E-07
LRP2BP	204.6429255	1.406052909	0.240687178	5.841827219	5.16E-09	4.18E-07
KCNJ3	452.4030419	2.531326625	0.433391815	5.840734732	5.20E-09	4.19E-07
SV2A	989.8407245	1.757269659	0.301072651	5.836696395	5.32E-09	4.27E-07
CHRNB2	243.3947655	2.516891847	0.431294718	5.835665828	5.36E-09	4.28E-07
SEPT5	1359.944985	1.42540443	0.24449813	5.829919549	5.55E-09	4.41E-07
CLIP3	1860.359065	1.377468603	0.236527001	5.823726671	5.75E-09	4.56E-07
SOGA3-1	25.8067762	2.156302905	0.370681318	5.817134025	5.99E-09	4.72E-07
SLC4A8	647.2788866	1.974522555	0.340670258	5.795993366	6.79E-09	5.33E-07
FAM171A2	208.5846712	1.658695856	0.286276062	5.794043153	6.87E-09	5.37E-07
TRIM67	42.76493537	1.97701925	0.341717695	5.785533726	7.23E-09	5.63E-07
FXYD6	2472.263083	1.603388502	0.277267597	5.782819637	7.35E-09	5.70E-07
AK5	276.5815014	2.066963391	0.357677599	5.778844965	7.52E-09	5.81E-07
CHGA	28850.12579	3.041904596	0.526967786	5.77246784	7.81E-09	6.01E-07
SERPINA11	55.14550193	3.223567892	0.558492421	5.771909829	7.84E-09	6.01E-07
GPR162	465.9969394	1.729916212	0.299804082	5.770155638	7.92E-09	6.04E-07
BEX4	1843.775658	1.487387649	0.258149262	5.761735038	8.33E-09	6.33E-07
TDRD9	150.3167312	1.940008413	0.336879435	5.758761784	8.47E-09	6.40E-07
GNAO1	1286.899295	1.8805317	0.326561454	5.758584412	8.48E-09	6.40E-07
MYO18B	43.03656036	2.457358695	0.426872883	5.756652144	8.58E-09	6.44E-07
NELL2	475.4822154	2.228785448	0.387311455	5.754504342	8.69E-09	6.46E-07
FGB	877.6998299	3.061029829	0.531945707	5.75440273	8.69E-09	6.46E-07
NAT16	152.1868639	2.952152116	0.513047036	5.754154902	8.71E-09	6.46E-07
LGI3	249.2925189	2.783769074	0.483998195	5.751610447	8.84E-09	6.51E-07
SLC7A8	5140.916508	1.634236562	0.284139793	5.751523026	8.84E-09	6.51E-07
CCDC151	106.4188389	1.960187091	0.341323703	5.742897651	9.31E-09	6.83E-07
DDX25	117.6311294	2.515185256	0.438033232	5.74199644	9.36E-09	6.84E-07
DNAJC6	400.3299454	1.946461606	0.339074019	5.74052124	9.44E-09	6.87E-07
ITIH1	81.66467478	2.52559525	0.440497735	5.733503374	9.84E-09	7.13E-07
ASB16	113.2481442	1.574846354	0.274959812	5.727551024	1.02E-08	7.34E-07
KHDRBS2	34.92190266	2.711757138	0.47347478	5.727352862	1.02E-08	7.34E-07
SLC35F3	345.4109301	2.396936042	0.419111129	5.719094239	1.07E-08	7.68E-07
NCAM1	1921.95394	2.320863176	0.405937771	5.717288075	1.08E-08	7.73E-07
LRRN3	164.7347187	2.064345629	0.361185017	5.715479694	1.09E-08	7.78E-07
KIAA1377	840.1899958	1.540724044	0.269876148	5.709004132	1.14E-08	8.05E-07
PDK4	7572.456876	1.795344073	0.314528983	5.708040185	1.14E-08	8.07E-07
FBXL16	695.743033	2.088909038	0.366066035	5.706372188	1.15E-08	8.12E-07
MAMLD1	813.037641	1.747448276	0.306429559	5.702610031	1.18E-08	8.27E-07
PPP1R42	13.69951461	2.39432957	0.420297937	5.69674357	1.22E-08	8.53E-07
RGAG4	1015.320935	1.749150999	0.307089049	5.695908087	1.23E-08	8.54E-07
MROH8	95.81756918	1.23243968	0.216522117	5.691980546	1.26E-08	8.70E-07
SSTR3	694.0140721	2.788280754	0.489986798	5.69052221	1.27E-08	8.75E-07
ISL1	846.0208851	2.088604528	0.367197841	5.687954271	1.29E-08	8.85E-07
SRCIN1	800.6701704	1.708264143	0.300389807	5.686824604	1.29E-08	8.87E-07
CCDC158	63.76266259	1.721421179	0.302943802	5.68231192	1.33E-08	9.04E-07
GABRG2	105.9617059	3.372905891	0.593581206	5.682298997	1.33E-08	9.04E-07
GPX3	13406.71651	2.003606776	0.352647344	5.681615951	1.33E-08	9.05E-07
JAKMIP2	384.1683729	1.809480951	0.318767799	5.676486004	1.37E-08	9.29E-07
FEV	290.8934676	2.917290034	0.514031906	5.675309252	1.38E-08	9.32E-07
ZNF540	228.7970118	1.47278398	0.25975738	5.669844614	1.43E-08	9.59E-07
ICA1L	403.1743595	1.483105841	0.262235008	5.655636348	1.55E-08	1.04E-06
SEC14L5	65.55735749	1.686869306	0.298393923	5.653162398	1.58E-08	1.05E-06
MGAT4C	91.66384559	2.581305075	0.457673183	5.640061888	1.70E-08	1.13E-06
PPP1R3F	480.7248816	1.361191764	0.241477529	5.636929331	1.73E-08	1.15E-06
GPR98	392.403057	2.278031891	0.404212244	5.635732035	1.74E-08	1.15E-06
CACNB2	343.2871574	1.749299094	0.310405092	5.635536074	1.75E-08	1.15E-06
C1orf168	152.51861	2.613806265	0.464009222	5.633091196	1.77E-08	1.16E-06
CFAP70	265.6848382	1.626564211	0.288848895	5.631194165	1.79E-08	1.17E-06
ADCY2	445.7495824	1.990595265	0.35362805	5.629064958	1.81E-08	1.18E-06
GCK	388.5937969	2.489967078	0.4424996	5.627049325	1.83E-08	1.19E-06
USP41	18.44028922	2.775830389	0.49461478	5.612105623	2.00E-08	1.29E-06
ABCA5	1459.115609	1.20549944	0.214947111	5.60835378	2.04E-08	1.31E-06
MAP3K15	186.0710518	2.724702182	0.485999763	5.606385821	2.07E-08	1.32E-06
FAM135B	226.9624577	2.809280322	0.501717982	5.59932157	2.15E-08	1.38E-06
ELOVL4	194.8589667	1.658200292	0.297783921	5.5684682	2.57E-08	1.64E-06
GLTPD2	59.4597863	1.539276537	0.276575022	5.565493684	2.61E-08	1.66E-06
FAM117A	1061.543851	1.168454833	0.210107781	5.561216379	2.68E-08	1.69E-06
KCNMB2	268.2139163	2.503154459	0.451006323	5.550153802	2.85E-08	1.80E-06
TTC23L	33.1671751	1.648343834	0.297688033	5.537151824	3.07E-08	1.93E-06
PNMAL1	1335.481597	1.904925591	0.344080582	5.536277524	3.09E-08	1.94E-06
ZCCHC18	135.1076521	1.859862434	0.336207351	5.531891045	3.17E-08	1.98E-06
PPP1R1A	1842.310544	2.778634387	0.502531993	5.529268631	3.22E-08	2.00E-06
ZMAT1	840.955494	1.437150495	0.260053617	5.52636227	3.27E-08	2.03E-06
LRRC16B	200.4382924	1.612013019	0.291732533	5.525653925	3.28E-08	2.03E-06
TMEM151B	51.72325945	2.240102515	0.40549717	5.524335759	3.31E-08	2.04E-06
KIAA1244	4830.040497	1.764644001	0.319747096	5.518874208	3.41E-08	2.09E-06
COL2A1	22.20463305	2.534111881	0.459185781	5.518707216	3.42E-08	2.09E-06
TMOD1	975.9237592	2.031709981	0.368253823	5.517145653	3.45E-08	2.10E-06
BEX2	1056.165745	1.940964275	0.352088434	5.512718071	3.53E-08	2.15E-06
UNC80	705.5368546	2.724408298	0.494333576	5.511275041	3.56E-08	2.16E-06
KCNJ11	717.3306538	2.002192779	0.363429215	5.509168489	3.61E-08	2.18E-06
SCG3	3692.87269	2.711854883	0.492571123	5.505509265	3.68E-08	2.22E-06
KLHL38	33.03318363	2.093282607	0.381084828	5.492957091	3.95E-08	2.37E-06
APBB1	2633.685868	1.386236631	0.252447486	5.491188093	3.99E-08	2.39E-06
BAI3	142.9747602	2.187270475	0.398501678	5.488735926	4.05E-08	2.41E-06
MAPK4	203.8905699	2.210336259	0.40298557	5.484901757	4.14E-08	2.46E-06
P2RX6	103.7873286	1.883165672	0.344702016	5.46316988	4.68E-08	2.77E-06
PPP1R3E	750.5219024	1.09975254	0.201385248	5.460938935	4.74E-08	2.79E-06
ABCC8	8786.836023	2.792208897	0.511306394	5.460930924	4.74E-08	2.79E-06
SGSM1	632.365695	1.92973034	0.353453335	5.459646723	4.77E-08	2.80E-06
BZRAP1	1052.995912	1.372677618	0.252049418	5.446065413	5.15E-08	3.01E-06
SPATA4	15.68588309	2.417294775	0.444136076	5.442689543	5.25E-08	3.06E-06
TEX38	8.36602716	1.81952255	0.334640201	5.437250356	5.41E-08	3.15E-06
TMEM74B	431.6435692	1.89378519	0.348429481	5.435203656	5.47E-08	3.17E-06
PSD	1370.394902	1.47812003	0.272273042	5.428815198	5.67E-08	3.28E-06
MAFB	5247.111362	1.712985278	0.316105949	5.41902259	5.99E-08	3.45E-06
GABRB3	1668.262198	2.135443581	0.394085384	5.418733262	6.00E-08	3.45E-06
NOXRED1	39.19653029	1.251848076	0.231173898	5.415179167	6.12E-08	3.51E-06
PACRG	193.675695	1.850615718	0.342097659	5.409612335	6.32E-08	3.61E-06
ATP1B2	405.6509003	1.941192335	0.358921239	5.408407533	6.36E-08	3.62E-06
NFASC	2234.763984	1.733754001	0.320651308	5.406976223	6.41E-08	3.64E-06
CACNA1H	2798.104812	1.405374227	0.260029315	5.404676107	6.49E-08	3.68E-06
FAM153C	25.50810258	2.1608275	0.400283345	5.398244836	6.73E-08	3.80E-06
CRYBA2	1337.383195	2.984042012	0.552910929	5.396966949	6.78E-08	3.81E-06
CFAP52	34.9115746	2.092875353	0.387863261	5.395910271	6.82E-08	3.82E-06
NAP1L2	252.781416	1.795552395	0.332822201	5.394929755	6.86E-08	3.82E-06
PRRT3	445.2545972	1.523000266	0.282326534	5.394463796	6.87E-08	3.82E-06
CCND2	4611.160837	1.444605318	0.268254367	5.385207078	7.24E-08	4.00E-06
DNAI1	112.7753865	2.513484453	0.467045424	5.381670231	7.38E-08	4.07E-06
HMP19	321.5176143	2.566798885	0.477005744	5.381064935	7.40E-08	4.07E-06
RNF157	754.5899259	1.256909491	0.233617756	5.380196746	7.44E-08	4.08E-06
FMN2	352.3254928	2.339071794	0.435712659	5.368381532	7.94E-08	4.34E-06
DLGAP3	127.7745961	1.82523838	0.340289896	5.363774838	8.15E-08	4.44E-06
ABHD15	1674.882488	1.112818811	0.207582879	5.360841002	8.28E-08	4.50E-06
BRINP2	45.61587757	2.739374398	0.511185726	5.358863249	8.37E-08	4.54E-06
CEACAM19	704.8880452	1.655703623	0.309451309	5.350449572	8.77E-08	4.74E-06
DIRAS1	455.8668462	2.009506998	0.375703585	5.348650043	8.86E-08	4.77E-06
NAP1L5	481.7654748	1.394028524	0.261081969	5.339428573	9.32E-08	5.01E-06
MAPK10	728.3731317	1.499237789	0.281086993	5.333714573	9.62E-08	5.15E-06
GRIA3	393.6247357	2.094808885	0.392888631	5.331813442	9.72E-08	5.19E-06
SYT14	150.98976	2.208782833	0.414303958	5.331309995	9.75E-08	5.19E-06
STXBP5L	160.023559	2.545306784	0.478033323	5.324538397	1.01E-07	5.37E-06
DLG4	1601.861624	1.344556605	0.252803373	5.318586481	1.05E-07	5.54E-06
EID2B	158.2035616	1.304355514	0.245541722	5.312154308	1.08E-07	5.72E-06
APOH	844.3075666	2.526171531	0.476123943	5.305701521	1.12E-07	5.91E-06
PCDHA5	39.46775508	2.237113941	0.421774756	5.30404893	1.13E-07	5.93E-06
MOB1B	2521.00291	1.352228051	0.25512598	5.300236588	1.16E-07	6.04E-06
GPR150	51.45919236	1.605498215	0.303344598	5.292654703	1.21E-07	6.27E-06
PTPRT	261.4941137	2.281792638	0.43114759	5.29237015	1.21E-07	6.27E-06
CDO1	529.4483689	1.752811854	0.331436914	5.288523333	1.23E-07	6.39E-06
FAM57B	61.17826145	1.987941659	0.376240118	5.28370464	1.27E-07	6.54E-06
PELI3	874.8923241	1.234229519	0.233845819	5.277962738	1.31E-07	6.73E-06
CCNA1	49.52420067	2.016966465	0.382851736	5.268270391	1.38E-07	7.07E-06
EML6	187.0490118	1.412891358	0.268319957	5.265696134	1.40E-07	7.15E-06
GPRIN1	522.0026287	1.209859746	0.229779444	5.265308878	1.40E-07	7.15E-06
TNNI3K	12.83948194	1.781362305	0.33842384	5.263702186	1.41E-07	7.19E-06
F10	1064.195337	1.850835675	0.351773532	5.261440978	1.43E-07	7.24E-06
CCDC184	337.4042601	1.703079417	0.323854048	5.258786879	1.45E-07	7.32E-06
MAGEE1	307.8177571	1.447944293	0.275352403	5.258513371	1.45E-07	7.32E-06
CNTN5	105.8439911	2.556770945	0.486584662	5.254524335	1.48E-07	7.44E-06
IL1R2	1574.492168	-2.031497722	0.387219856	-5.246367636	1.55E-07	7.76E-06
SYNGR3	216.092027	1.381412422	0.263683947	5.238894666	1.62E-07	8.03E-06
VWA7	834.2105261	1.619792961	0.309337368	5.236331364	1.64E-07	8.13E-06
SERPINF2	757.6292476	1.627046793	0.310829842	5.234525693	1.65E-07	8.18E-06
FAM179A	215.6033056	1.931508489	0.369067831	5.233478314	1.66E-07	8.21E-06
GRIA2	252.458038	2.596530101	0.496834639	5.226145476	1.73E-07	8.52E-06
GPR64	806.4339643	2.183328093	0.419141308	5.209050152	1.90E-07	9.32E-06
ZFHX2	221.1220048	1.07804228	0.207133019	5.204589231	1.94E-07	9.52E-06
GNG2	1852.907307	1.473259068	0.283460938	5.197397146	2.02E-07	9.84E-06
UCN3	1091.020121	2.648965326	0.510112739	5.192901736	2.07E-07	1.00E-05
HS3ST4	25.67390349	3.447572252	0.663937957	5.192612075	2.07E-07	1.00E-05
ATP6V0E2	2404.18027	1.344039336	0.258968956	5.189963134	2.10E-07	1.02E-05
ANGPTL5	9.909437711	1.84990274	0.356794287	5.18478801	2.16E-07	1.04E-05
KISS1R	28.58097864	2.184872703	0.421448322	5.184200735	2.17E-07	1.04E-05
GCH1	1527.579751	1.34984473	0.260419403	5.183349306	2.18E-07	1.04E-05
SALL2	681.2458295	1.386085589	0.267500644	5.181615893	2.20E-07	1.05E-05
ST6GALNAC5	637.1926483	1.813258005	0.350433936	5.174321942	2.29E-07	1.09E-05
PTPRN2	8345.109714	1.785254285	0.34544642	5.167962913	2.37E-07	1.12E-05
RFX6	547.6415496	2.686453556	0.521503551	5.151361966	2.59E-07	1.22E-05
KSR2	308.684453	1.669325918	0.324162539	5.149657095	2.61E-07	1.23E-05
B4GAT1	1502.824528	1.020782597	0.198343367	5.146542642	2.65E-07	1.25E-05
S100Z	26.75590113	1.728971999	0.336174672	5.143076328	2.70E-07	1.27E-05
DCX	97.27358976	2.411410309	0.469919282	5.131541528	2.87E-07	1.35E-05
SYN1	555.3910513	1.62044735	0.315823969	5.130856141	2.88E-07	1.35E-05
WSCD1	462.4973672	1.40094713	0.273451407	5.123203217	3.00E-07	1.40E-05
LHFPL1	5.333713587	2.316835418	0.452725137	5.117532095	3.10E-07	1.44E-05
RIC3	416.6184668	1.91088818	0.373610888	5.114647997	3.14E-07	1.46E-05
ZNF491	70.18597191	1.130397485	0.221087635	5.11289329	3.17E-07	1.47E-05
MAPK12	654.8203563	1.344658633	0.263222622	5.108446307	3.25E-07	1.50E-05
EML5	53.36106496	2.014784452	0.3945563	5.106456171	3.28E-07	1.51E-05
CPT1C	677.9186131	1.20598449	0.236970466	5.089176335	3.60E-07	1.65E-05
MGC50722	169.1303749	1.926190166	0.378526586	5.088652261	3.61E-07	1.65E-05
TSPAN7	1707.325642	1.676743579	0.329701112	5.085647329	3.66E-07	1.67E-05
GPRASP2	851.4242721	1.211792523	0.238521995	5.080422556	3.77E-07	1.71E-05
CWH43	24.80012864	-2.99690177	0.590236828	-5.077456414	3.83E-07	1.74E-05
FBXO15	63.03894757	1.612660083	0.317782166	5.074734375	3.88E-07	1.76E-05
NOL4	411.1281788	2.48454092	0.489843691	5.072109666	3.93E-07	1.78E-05
ANGPTL3	25.54569873	1.949578165	0.384502072	5.070397034	3.97E-07	1.79E-05
MAPK8IP1	1412.034206	1.584730682	0.312691618	5.068030575	4.02E-07	1.81E-05
PNMA3	118.6041191	2.017797713	0.398798699	5.059689813	4.20E-07	1.88E-05
CRHBP	36.31288242	1.924976568	0.38094179	5.053203983	4.34E-07	1.94E-05
CDH10	123.1476297	2.487946624	0.492748117	5.049124568	4.44E-07	1.98E-05
C1orf158	60.70189032	3.346840543	0.663799638	5.041943914	4.61E-07	2.05E-05
EDN3	1545.184174	2.127604727	0.422191032	5.039436094	4.67E-07	2.07E-05
TTR	119712.4246	3.071039018	0.610745114	5.028348078	4.95E-07	2.17E-05
RASA4	71.04519846	1.348339375	0.268366744	5.024241659	5.05E-07	2.21E-05
ATP8A2	213.3189285	1.501952083	0.299089173	5.021753445	5.12E-07	2.23E-05
ZNF467	693.2465156	1.378170958	0.274571596	5.019350063	5.18E-07	2.25E-05
RGS11	619.5838471	1.60292689	0.319703127	5.013797976	5.34E-07	2.31E-05
CCDC65	129.1446969	1.192561759	0.237968495	5.011427076	5.40E-07	2.34E-05
C9orf117	210.4878838	1.518531427	0.30309367	5.010106044	5.44E-07	2.35E-05
CFC1	627.4693404	2.997542131	0.59859253	5.007650412	5.51E-07	2.37E-05
MMD2	5.614808848	3.867300786	0.773305111	5.001002492	5.70E-07	2.45E-05
SLC46A1	460.7940549	1.102946252	0.220674567	4.998066914	5.79E-07	2.48E-05
CLUL1	54.76986558	1.611048896	0.32235781	4.997703933	5.80E-07	2.48E-05
PAX6	1322.687296	1.853178239	0.370916626	4.996212381	5.85E-07	2.48E-05
WDR17	192.1819503	1.831876469	0.366704786	4.995507388	5.87E-07	2.48E-05
KCNJ6	441.5199733	2.157626983	0.431914325	4.995497624	5.87E-07	2.48E-05
FGF17	42.35423889	2.020996904	0.404595988	4.995098724	5.88E-07	2.48E-05
ACMSD	184.7819434	2.452521744	0.491003167	4.994920415	5.89E-07	2.48E-05
TTC29	12.02810575	3.305009085	0.662157324	4.991274676	6.00E-07	2.52E-05
SCML2	65.68945052	1.288675013	0.258246117	4.990104127	6.03E-07	2.53E-05
FAM155B	204.1409709	1.518747718	0.304511223	4.987493403	6.12E-07	2.56E-05
RIIAD1	89.4689244	2.083441717	0.417950294	4.9849031	6.20E-07	2.59E-05
TRO	806.9050772	1.168487296	0.234459353	4.983752112	6.24E-07	2.59E-05
CCDC108	126.5405108	1.85020167	0.371956195	4.974246143	6.55E-07	2.71E-05
C11orf16	9.97417281	1.728658887	0.347564019	4.973641663	6.57E-07	2.72E-05
SLC12A1	11.41517096	1.957472325	0.393905415	4.969396835	6.72E-07	2.77E-05
LY6D	2466.259078	-3.013702694	0.606575369	-4.968389497	6.75E-07	2.78E-05
NXPH4	205.9058211	2.062303236	0.415151433	4.96759272	6.78E-07	2.78E-05
RP11-106M3.2	18.90638516	1.585684793	0.319391255	4.964709479	6.88E-07	2.82E-05
EPHA5	24.70759974	2.1140626	0.425891733	4.963849815	6.91E-07	2.83E-05
HIST1H1C	2295.329207	-1.252137537	0.252357225	-4.961766149	6.99E-07	2.85E-05
OR13A1	31.59839592	2.071530104	0.417686113	4.959537892	7.07E-07	2.88E-05
MYL7	17.16124115	3.046588336	0.614364839	4.958923659	7.09E-07	2.88E-05
NRSN2	2062.584449	1.065875398	0.215275312	4.951219849	7.37E-07	2.98E-05
LRRTM2	57.06580681	1.672725583	0.338435441	4.942524862	7.71E-07	3.11E-05
GDF9	28.56540648	1.213325266	0.245547377	4.94130819	7.76E-07	3.13E-05
FAM69B	452.5740089	1.346213584	0.272610275	4.938234944	7.88E-07	3.17E-05
LDLRAD1	133.2149929	2.117335419	0.428880293	4.936891376	7.94E-07	3.18E-05
RAP1GAP2	4372.393641	1.334695262	0.27049367	4.934293891	8.04E-07	3.22E-05
LPHN1	2260.128147	1.189233228	0.241201911	4.930446955	8.20E-07	3.27E-05
MCOLN3	359.0179477	1.748060977	0.354588419	4.929830993	8.23E-07	3.27E-05
TNR	199.9483497	2.13942908	0.43409052	4.928532146	8.28E-07	3.28E-05
FFAR2	286.8404629	2.329235982	0.472799697	4.926475205	8.37E-07	3.31E-05
KIF5C	905.1396283	1.879641312	0.38167947	4.924659198	8.45E-07	3.33E-05
FAM218A	39.66497864	1.534126529	0.311565654	4.923926976	8.48E-07	3.34E-05
ARG2	279.9241072	1.478684299	0.300375237	4.922790289	8.53E-07	3.35E-05
CYP1A1	13.00807429	2.578953151	0.524697773	4.915121209	8.87E-07	3.47E-05
CTSV	459.7392211	-1.548747177	0.315129509	-4.914637109	8.89E-07	3.47E-05
KIF1A	3607.487295	2.250359514	0.458250033	4.910767815	9.07E-07	3.53E-05
PPP2R2B	339.0084544	1.503896822	0.306342813	4.909195708	9.15E-07	3.55E-05
SLIT1	340.1818538	2.087774492	0.425440658	4.907322447	9.23E-07	3.56E-05
DSCAML1	306.5690682	1.901431255	0.387483178	4.907132394	9.24E-07	3.56E-05
GRM4	300.6081595	2.294228914	0.467594752	4.906447097	9.27E-07	3.57E-05
VWC2L	11.1332238	2.365802812	0.482320932	4.905038643	9.34E-07	3.59E-05
B3GNT8	418.450046	1.201980834	0.245286189	4.900320075	9.57E-07	3.67E-05
NANOS1	204.6258154	1.64394034	0.335611987	4.898336184	9.67E-07	3.70E-05
FBN3	17.2040162	-2.199367717	0.449167024	-4.896547604	9.75E-07	3.72E-05
VTN	1492.647117	2.27294263	0.464265239	4.895784645	9.79E-07	3.73E-05
NXF5	2.192472198	2.473187399	0.506121825	4.886545644	1.03E-06	3.90E-05
MAP6	1055.561835	1.669367497	0.341860744	4.883179847	1.04E-06	3.96E-05
SRRM3	572.3095979	1.256022434	0.257277528	4.881974906	1.05E-06	3.97E-05
EFCAB8	14.69713359	1.766407349	0.361846115	4.881653482	1.05E-06	3.97E-05
TP53I13	3358.536722	1.16273074	0.238386641	4.877499568	1.07E-06	4.04E-05
SPTB	429.3514261	1.653430682	0.339025469	4.877010233	1.08E-06	4.04E-05
RGAG1	8.66012109	1.680810383	0.344936834	4.872806311	1.10E-06	4.12E-05
AKAP6	246.7317259	1.383376301	0.283993023	4.871162988	1.11E-06	4.15E-05
KCNMA1	1388.941005	1.267422497	0.260541656	4.864567598	1.15E-06	4.28E-05
C1orf194	39.95759282	2.213574667	0.45506653	4.864288009	1.15E-06	4.28E-05
HRASLS	34.01996193	1.726992538	0.356513212	4.844119315	1.27E-06	4.71E-05
PPP5D1	31.38251317	1.17335942	0.242628135	4.836040234	1.32E-06	4.89E-05
RBM24	60.08879582	1.674886542	0.346399881	4.835124467	1.33E-06	4.89E-05
TRIM9	289.8782235	1.798897818	0.372810863	4.825229079	1.40E-06	5.10E-05
USH2A	37.62833921	1.617930995	0.335360013	4.824460084	1.40E-06	5.10E-05
RTN4RL1	396.2977647	1.615942539	0.335125453	4.821903335	1.42E-06	5.15E-05
ARVCF	1285.726701	1.206796652	0.250296513	4.8214681	1.43E-06	5.15E-05
ACTC1	91.95537521	1.766850163	0.366455412	4.821460137	1.43E-06	5.15E-05
MCF2L2	124.66721	1.274402089	0.264464834	4.818796012	1.44E-06	5.21E-05
LRRC53	5.579635978	3.995272508	0.829393677	4.817100273	1.46E-06	5.23E-05
DNER	452.6716325	2.142622458	0.444811508	4.816922273	1.46E-06	5.23E-05
PACSIN1	213.063056	1.728361186	0.35935417	4.809631646	1.51E-06	5.42E-05
CITED2	2798.986415	1.139014026	0.237139601	4.803137144	1.56E-06	5.59E-05
C22orf42	62.89389152	2.571245395	0.535582028	4.800843306	1.58E-06	5.63E-05
APCDD1L	289.0677946	-1.849716432	0.385301517	-4.800698548	1.58E-06	5.63E-05
PCDHB1	22.34560712	2.064515994	0.430067749	4.800443642	1.58E-06	5.63E-05
FAM184A	137.4534468	1.191165633	0.248424292	4.794883884	1.63E-06	5.78E-05
LY6G6C	37.15117667	-1.891383795	0.394818956	-4.790509089	1.66E-06	5.89E-05
SLC25A47	10.77482797	2.264049729	0.472677544	4.78983983	1.67E-06	5.90E-05
RAB39B	234.6217211	1.838910414	0.384030328	4.78845101	1.68E-06	5.93E-05
GDAP1	684.1586388	1.121520841	0.234424206	4.784151181	1.72E-06	6.04E-05
PDXP	48.27817562	1.539415261	0.321796855	4.783810775	1.72E-06	6.04E-05
CACNA1I	128.4012379	1.921535324	0.40198889	4.780070725	1.75E-06	6.14E-05
DPP4	1539.209453	1.475295427	0.309203121	4.771282454	1.83E-06	6.40E-05
TTC36	13.38032187	1.457006484	0.305468901	4.769737536	1.84E-06	6.43E-05
FAM222A	859.2053159	1.8443408	0.387096834	4.764546331	1.89E-06	6.58E-05
SPAG8	114.4484095	1.365573325	0.286743748	4.76234734	1.91E-06	6.64E-05
ASIC3	139.9871682	1.401080409	0.294356865	4.759802052	1.94E-06	6.72E-05
TMEM86B	322.3906079	1.424009579	0.299380397	4.756522451	1.97E-06	6.81E-05
SDK1	1308.630152	1.341764147	0.282905873	4.742793547	2.11E-06	7.26E-05
C17orf51	375.372201	1.015986002	0.214329525	4.740298854	2.13E-06	7.34E-05
DCAF12L2	6.2967107	2.087066904	0.440307461	4.740021666	2.14E-06	7.34E-05
CFAP53	91.47981431	1.282838498	0.270956135	4.734487729	2.20E-06	7.51E-05
WFIKKN1	77.42355998	1.514321112	0.320084568	4.731003195	2.23E-06	7.63E-05
ATRNL1	257.1071493	1.927900249	0.407794325	4.727628933	2.27E-06	7.74E-05
RFPL2	15.06415012	2.067185513	0.437824029	4.721498537	2.34E-06	7.95E-05
C8B	76.08410147	2.397369227	0.508121784	4.718099677	2.38E-06	8.07E-05
RPRM	14.06865281	2.157482508	0.457305339	4.717816135	2.38E-06	8.07E-05
KIAA1683	335.2346854	1.344379006	0.28501085	4.716939742	2.39E-06	8.09E-05
REC8	1216.986134	1.428443016	0.303097772	4.712812657	2.44E-06	8.24E-05
SLC25A27	366.1798439	1.313396949	0.279123572	4.70543187	2.53E-06	8.50E-05
RET	218.2130495	1.607589698	0.341953536	4.701193375	2.59E-06	8.66E-05
FAM19A1	10.05323293	1.639072262	0.348677341	4.700828151	2.59E-06	8.66E-05
KRT6A	6458.35771	-3.040532873	0.646961725	-4.699710593	2.61E-06	8.69E-05
GPLD1	59.5838923	1.308555233	0.278725191	4.694786397	2.67E-06	8.89E-05
MAGI2	660.8653802	1.118146374	0.238451244	4.689203354	2.74E-06	9.10E-05
ZNF497	120.9947249	1.054308102	0.224959294	4.686661673	2.78E-06	9.18E-05
PODXL2	2007.924345	1.439235196	0.307142503	4.685887436	2.79E-06	9.19E-05
PCBP3	290.185727	1.176781905	0.251232325	4.68403859	2.81E-06	9.25E-05
SMOC1	2497.687827	2.132232072	0.456496452	4.670862309	3.00E-06	9.80E-05
CCDC33	45.82002016	2.333217674	0.499808306	4.668225085	3.04E-06	9.90E-05
MSH5-SAPCD1	81.5644505	1.259377089	0.270181335	4.661229063	3.14E-06	0.000101986
ZSCAN18	1593.984872	1.076215537	0.230977738	4.659390755	3.17E-06	0.000102724
GHRHR	22.68478978	2.38146201	0.511811097	4.653009722	3.27E-06	0.000105593
CRYM	194.5014143	1.623227667	0.349000639	4.651073618	3.30E-06	0.000106407
ZP1	22.90917204	1.622722863	0.349525161	4.642649638	3.44E-06	0.000110651
CTD-2369P2.10	18.31996188	1.285605646	0.277068776	4.640023554	3.48E-06	0.000111686
RPL3L	20.09010451	-1.690214109	0.364327343	-4.63927328	3.50E-06	0.000111901
SYT7	4007.541316	1.734967851	0.374223981	4.636174961	3.55E-06	0.000113399
SLC45A2	13.37250261	1.614191069	0.348559097	4.631039853	3.64E-06	0.000116051
UGT2B11	34.56584677	2.948104788	0.637002568	4.628089331	3.69E-06	0.000117392
RHCG	156.8779593	-2.213210537	0.478897337	-4.621471801	3.81E-06	0.000120718
CHD5	287.6107236	2.09182834	0.453047696	4.617236463	3.89E-06	0.000122795
OSBPL6	326.9151338	1.362937243	0.295494265	4.612398291	3.98E-06	0.000125319
EBF4	1031.389887	1.137701318	0.246665933	4.612316355	3.98E-06	0.000125319
RPRML	3.917630643	2.464014095	0.534347931	4.611254111	4.00E-06	0.000125751
GKAP1	254.4150343	1.008399101	0.219443245	4.595261532	4.32E-06	0.000135566
DPY19L2	211.4029691	1.471785841	0.320311291	4.594860943	4.33E-06	0.000135571
MSTN	14.5860028	1.556767923	0.338828434	4.594561048	4.34E-06	0.000135571
PCDHA2	21.60199458	1.780621854	0.387915405	4.590232384	4.43E-06	0.000137728
SLC25A53	217.739594	1.015689013	0.221509001	4.58531711	4.53E-06	0.000140776
RCAN2	1347.623304	1.117035098	0.243735459	4.582981489	4.58E-06	0.000142124
SOWAHA	382.3068093	1.391949737	0.304308199	4.574144702	4.78E-06	0.00014777
SHANK1	84.94259249	1.506913416	0.329497871	4.573363127	4.80E-06	0.000148078
GNAI1	1755.538119	1.08162879	0.236541514	4.57268059	4.82E-06	0.000148078
ANKRD7	12.10404747	1.732797538	0.37900963	4.571908995	4.83E-06	0.000148383
C3orf14	506.1123667	1.094021256	0.239359136	4.570626693	4.86E-06	0.000149051
IDS.1	71.32180894	1.25709764	0.275101941	4.569570226	4.89E-06	0.000149561
XKR4	102.2165462	1.960699596	0.429362125	4.566540644	4.96E-06	0.000151492
CCDC183	147.8621728	1.246537605	0.274086707	4.547968117	5.42E-06	0.000164692
PPFIA3	908.3763417	1.268969755	0.279167658	4.54554716	5.48E-06	0.000166328
SULT4A1	169.0317946	1.95394886	0.429944372	4.544655047	5.50E-06	0.000166766
CPLX1	427.5335161	1.461781783	0.321760108	4.543079597	5.54E-06	0.000167748
KIAA1045	43.1707517	1.527212854	0.336576208	4.537494983	5.69E-06	0.000171425
D4S234E	417.6170407	1.67296474	0.369185547	4.531501171	5.86E-06	0.000175736
BPIFB2	16.28840678	3.593262828	0.792997183	4.531242869	5.86E-06	0.000175736
FAM92B	24.43449636	1.972420019	0.435332934	4.530831152	5.88E-06	0.000175799
UPB1	35.52989688	1.53384475	0.338662939	4.529119001	5.92E-06	0.000176949
UPP2	10.46346815	1.258900251	0.277999847	4.528420662	5.94E-06	0.0001772
SCGB2A1	458.9992078	1.930759107	0.426390172	4.528151056	5.95E-06	0.0001772
CCDC62	18.80560262	1.009981052	0.2231499	4.526020645	6.01E-06	0.000178712
GLIPR1L2	68.62270796	1.440527454	0.318610318	4.521283123	6.15E-06	0.000181134
ELAVL4	278.1016344	1.883974604	0.416730153	4.520850222	6.16E-06	0.000181134
MPPED1	8.229863205	2.463782621	0.545673404	4.515123152	6.33E-06	0.000185232
SFTPB	10.64792923	-2.092486639	0.464054218	-4.509142592	6.51E-06	0.00018948
HIST1H3H	150.5983177	-1.577831214	0.349929184	-4.509001502	6.51E-06	0.00018948
KRT4	261.6729708	-2.599365358	0.576632718	-4.507835364	6.55E-06	0.000190231
KCNK12	34.67494614	1.406919491	0.312309485	4.504888776	6.64E-06	0.000192593
P2RX5-TAX1BP3	43.57264887	1.087142568	0.241348212	4.504456693	6.65E-06	0.000192688
COL11A2	155.3936951	1.565803959	0.34807778	4.498431242	6.85E-06	0.000197583
OTOGL	123.7590173	2.002487093	0.44518028	4.498148693	6.85E-06	0.000197583
ZNF667	230.8565617	1.194375983	0.265604781	4.496816584	6.90E-06	0.000198521
DSG3	757.0907202	-2.505929892	0.557917146	-4.491580711	7.07E-06	0.000202846
ATP2A3	13846.40339	1.404043104	0.312848354	4.487935077	7.19E-06	0.000206034
ZBED2	259.0123032	-2.068579226	0.461209066	-4.485122645	7.29E-06	0.000208454
C15orf59	252.015419	1.362165778	0.30416823	4.478330229	7.52E-06	0.000214545
AC138969.4	37.036402	1.363584073	0.304544113	4.477459965	7.55E-06	0.000215096
RPH3AL	1735.625583	1.187172413	0.265383578	4.473420791	7.70E-06	0.000218871
NAP1L3	404.0683822	1.215448664	0.271923508	4.469818273	7.83E-06	0.000222255
TSHB	3.288567027	2.184802576	0.488853588	4.469237064	7.85E-06	0.000222524
KIAA0408	6.418559486	2.043908558	0.457435006	4.468194457	7.89E-06	0.000223276
EDA	275.3230729	1.157300236	0.259179308	4.465249339	8.00E-06	0.00022603
CAND2	302.7592161	1.289291731	0.288774438	4.464701731	8.02E-06	0.000226269
CECR6	86.05820439	1.177302653	0.263916196	4.460895805	8.16E-06	0.000229638
TDRP	574.8780795	1.097015708	0.246011377	4.459207216	8.23E-06	0.00023111
BTBD17	33.05375082	2.206868591	0.495006257	4.458264031	8.26E-06	0.000231578
ZNF157	9.045752794	1.630206471	0.365955497	4.454657697	8.40E-06	0.000234666
TSPAN33	1143.843889	1.158650468	0.260118073	4.454325126	8.42E-06	0.000234682
CKB	5387.879607	1.21971953	0.273855347	4.453882468	8.43E-06	0.00023482
ABCB4	193.5628585	1.120932977	0.252135321	4.445759417	8.76E-06	0.000243153
FAM47E	241.6421775	1.162013808	0.261583955	4.442221262	8.90E-06	0.000246461
LRRD1	5.823114747	1.560890669	0.351497135	4.440692433	8.97E-06	0.000247682
GPR135	127.7731125	1.142221243	0.257354375	4.438320681	9.07E-06	0.000249868
SEZ6L2	7200.648355	1.042333505	0.235383189	4.428241065	9.50E-06	0.000260689
MET	6500.034588	-1.152622486	0.260326126	-4.427609719	9.53E-06	0.000260728
SCGN	4163.433896	2.237820956	0.505523747	4.426737552	9.57E-06	0.000261371
ATOH8	327.9476251	1.04158921	0.235316985	4.426323958	9.59E-06	0.000261411
FAM184B	25.37156571	1.066742493	0.241210041	4.422463048	9.76E-06	0.000265443
CADPS	1793.550886	1.610656338	0.364443426	4.419496201	9.89E-06	0.000268339
SLC8A1	850.9141142	1.156688421	0.26194287	4.415804189	1.01E-05	0.000271216
PCLO	1001.570368	1.545835515	0.350099187	4.415421607	1.01E-05	0.000271216
GPR6	6.739320579	3.137631399	0.710618719	4.415351461	1.01E-05	0.000271216
NKPD1	21.68686619	1.197131679	0.271130646	4.415331491	1.01E-05	0.000271216
DMRTC1B	2.5036466	2.316792531	0.525548839	4.408329651	1.04E-05	0.000279335
CA8	509.4161947	1.419035704	0.321979096	4.407229301	1.05E-05	0.00028034
TTLL9	71.24008574	1.747968681	0.396640362	4.40693598	1.05E-05	0.00028034
CCDC13	57.13801399	1.004633873	0.228026609	4.405774742	1.05E-05	0.000281447
RAB9B	141.8540545	1.145118449	0.260092847	4.402729491	1.07E-05	0.000284622
RGS7	127.312246	1.457419883	0.331640918	4.394571973	1.11E-05	0.00029469
HSD17B14	655.0528634	1.18033635	0.26875296	4.391900844	1.12E-05	0.000297915
CNTNAP5	19.46349964	2.166718681	0.493414409	4.391275656	1.13E-05	0.000298353
SLURP1	9.486582529	-2.863529373	0.652242662	-4.390282237	1.13E-05	0.000299299
PDZD2	910.4234321	1.261406088	0.28738087	4.389318224	1.14E-05	0.000300208
TMEM130	713.8008412	1.517885697	0.346336892	4.382685566	1.17E-05	0.000308633
RUNDC3B	121.413639	1.249489893	0.285327059	4.379149665	1.19E-05	0.000313245
NPAS4	17.27850417	1.647562205	0.376287863	4.378462255	1.20E-05	0.000313686
JAKMIP3	64.55464047	1.228384081	0.280573435	4.378119689	1.20E-05	0.000313686
GJB6	256.5491953	-2.254346787	0.514966662	-4.377655785	1.20E-05	0.000313686
IGFL1	187.7048226	-3.002063782	0.685773678	-4.377630522	1.20E-05	0.000313686
MTUS2	330.328168	1.735300668	0.397163938	4.369230193	1.25E-05	0.000324199
MANSC4	5.301105324	1.730272072	0.396946039	4.35896042	1.31E-05	0.000336541
ANO1	6784.755112	-1.029191952	0.236165221	-4.357931914	1.31E-05	0.000337665
ZGLP1	80.30480062	1.118109092	0.256768544	4.354540756	1.33E-05	0.000341537
RNFT2	202.2939385	1.075037107	0.246901259	4.35411756	1.34E-05	0.000341733
AMDHD1	49.7837517	1.282108305	0.29489609	4.347661262	1.38E-05	0.000351469
SERP2	273.6997124	1.066904523	0.245635355	4.343448539	1.40E-05	0.000357795
NDRG4	1196.181041	1.417715085	0.326718291	4.33925839	1.43E-05	0.000363701
RFX2	1027.593258	1.061301658	0.244655711	4.337939443	1.44E-05	0.000365396
CCDC175	1.743586512	2.642163978	0.609146553	4.337484904	1.44E-05	0.00036566
SFTPC	4.468979795	2.614382314	0.603084019	4.33502171	1.46E-05	0.000369281
TUBB1	21.43094952	1.284988658	0.296459507	4.334449144	1.46E-05	0.000369747
GATSL2	98.39718521	1.099913077	0.254015588	4.330100711	1.49E-05	0.000375707
MDH1B	93.36972779	1.256469651	0.290215091	4.329442846	1.49E-05	0.00037591
SERPINA1	119453.635	1.554233541	0.35914237	4.327625113	1.51E-05	0.00037834
GAL	152.1265319	-1.909607431	0.441339962	-4.326840064	1.51E-05	0.000379185
AGT	3427.956114	1.581176129	0.365906613	4.321255957	1.55E-05	0.00038788
FAM83A	2725.972627	-2.207997573	0.511423219	-4.317358873	1.58E-05	0.000393745
NR0B1	180.1697171	2.381374731	0.551623449	4.317029553	1.58E-05	0.000393812
RGS4	1447.390386	1.479963192	0.343406011	4.309660122	1.64E-05	0.000406629
CMTM7	2487.616901	-1.025292765	0.238202297	-4.304294203	1.68E-05	0.000414967
CACNA1C	1811.653252	1.024692692	0.238081397	4.303959509	1.68E-05	0.000415049
FGF19	943.4427202	-2.439032292	0.567112446	-4.300791333	1.70E-05	0.000420477
TTC25	174.1865692	1.202270277	0.279724222	4.298055672	1.72E-05	0.000425142
HCN3	523.0297422	1.013319232	0.235914661	4.295278766	1.74E-05	0.000429936
NT5DC3	1036.514094	1.028095643	0.23946592	4.293285842	1.76E-05	0.000432146
LIN7B	280.3153821	1.126497516	0.262386678	4.29327252	1.76E-05	0.000432146
IGFBPL1	39.11030279	1.839339775	0.428812663	4.289378397	1.79E-05	0.000439221
ADAMTS18	88.48811331	1.617121438	0.377183269	4.287362597	1.81E-05	0.000442648
DIRAS2	162.0770982	1.738355476	0.405753111	4.284269001	1.83E-05	0.000447689
EEF1A2	5553.890179	1.854019505	0.432816512	4.283615471	1.84E-05	0.000448426
KCNMB2.1	3.945986317	3.607303796	0.842193752	4.283223174	1.84E-05	0.000448637
KCTD19	20.62729598	1.33493875	0.311923231	4.279702885	1.87E-05	0.000455204
RAPGEF4	466.7610394	1.072629203	0.250870662	4.275626303	1.91E-05	0.000462421
AC104809.3	23.17021069	1.849431038	0.432661879	4.274541224	1.92E-05	0.000463228
ATP8A1	1850.907952	1.227983672	0.287286293	4.274424852	1.92E-05	0.000463228
MPPED2	141.804359	1.187587866	0.277888771	4.273608681	1.92E-05	0.000463644
DTNA	515.2417104	1.149464987	0.269127534	4.271079106	1.95E-05	0.000468336
PRR18	33.54334332	1.558284758	0.365233357	4.266545558	1.99E-05	0.000476127
CPNE4	102.8913002	1.570136255	0.368256291	4.263705184	2.01E-05	0.00048161
HSD3B2	3.422679784	1.758326134	0.412445848	4.263168466	2.02E-05	0.000482156
POPDC3	85.66961354	1.910301896	0.448366199	4.260584099	2.04E-05	0.000487147
YIPF7	3.868182787	1.614902702	0.380408186	4.245183882	2.18E-05	0.000519864
MLC1	49.15436963	-1.483729013	0.349660703	-4.243339336	2.20E-05	0.000523497
NPY2R	2.230311607	2.612688891	0.615816766	4.242640076	2.21E-05	0.00052381
ATP2B2	50.84787579	1.697667929	0.400971324	4.233888634	2.30E-05	0.000543261
BCAM	9896.61262	1.309421254	0.309344654	4.232887943	2.31E-05	0.000545001
KNDC1	460.0916095	1.646269826	0.389448406	4.227183371	2.37E-05	0.000558298
ROS1	133.8045849	-2.231989568	0.5280454	-4.22688952	2.37E-05	0.000558329
CPEB1	149.4817598	1.185750033	0.280644871	4.225090696	2.39E-05	0.000562105
SPINK9	3.831067758	1.670293196	0.395809219	4.219945155	2.44E-05	0.000572231
ST8SIA5	23.86191222	1.404332669	0.332902556	4.218449637	2.46E-05	0.000575325
FRMPD1	50.58047828	1.614173613	0.382831707	4.216405234	2.48E-05	0.000579844
BPIFB4	13.78012556	3.217613511	0.764351555	4.209598962	2.56E-05	0.000596112
TEKT4	16.92761792	2.006186843	0.476856048	4.207112088	2.59E-05	0.000601963
SNCA	358.2671045	1.164697493	0.276934311	4.205681438	2.60E-05	0.000603894
C8G	119.9764999	1.522084166	0.361922543	4.205552247	2.60E-05	0.000603894
STMN3	3186.570361	1.059104546	0.251952887	4.203581699	2.63E-05	0.000607683
SMIM6	691.9887397	1.382287878	0.328985499	4.201668108	2.65E-05	0.000612092
C1QL1	321.9594984	1.718718903	0.409181119	4.200386639	2.66E-05	0.000612565
S100A2	5565.023731	-2.272966502	0.541183599	-4.199991476	2.67E-05	0.000612887
TP53TG3D	5.188700749	1.807375793	0.430409756	4.199198015	2.68E-05	0.000613544
GNG4	1160.687883	1.634721136	0.390529716	4.185907166	2.84E-05	0.000648213
HLF	474.4201228	1.3300052	0.31775524	4.185627907	2.84E-05	0.000648226
CXorf58	4.990458291	1.251366007	0.299217447	4.18212915	2.89E-05	0.00065749
TCP11X2	2.965350165	4.197010403	1.003949991	4.180497475	2.91E-05	0.000661427
SLC6A17	807.1942901	1.810365857	0.433711557	4.174124084	2.99E-05	0.000676138
NKAIN1	45.42549891	1.61900396	0.388299909	4.169467778	3.05E-05	0.000686864
LRRC73	145.4264154	1.151443973	0.276162189	4.169448315	3.05E-05	0.000686864
GPR148	13.96256045	2.457358303	0.58957724	4.168000621	3.07E-05	0.000690045
TEKT2	152.0494179	1.622790904	0.389508392	4.166254015	3.10E-05	0.000693246
TPPP	889.9255649	1.255507459	0.301404547	4.165522621	3.11E-05	0.000694082
NBEA	1142.984418	1.25781805	0.30229535	4.160891161	3.17E-05	0.000703049
MYT1L	102.1368064	2.089510602	0.502962965	4.154402504	3.26E-05	0.000722449
CNGA3	71.95808347	1.698331072	0.409376502	4.148579761	3.35E-05	0.00073727
ARG1	14.74659674	1.325060232	0.319897477	4.142140298	3.44E-05	0.000754215
C1orf110	31.81905776	-2.033929086	0.491413296	-4.138937841	3.49E-05	0.00076216
KCNK16	1935.524615	2.498245147	0.603849236	4.137200145	3.52E-05	0.000767064
APOBEC4	6.843627566	1.755833138	0.42461468	4.13512114	3.55E-05	0.000772254
RAB3C	618.2226152	1.515598312	0.366914201	4.130661361	3.62E-05	0.000783213
GAD2	1343.385166	2.239095998	0.543250489	4.121664025	3.76E-05	0.00081216
KRT16	5649.012854	-2.230741362	0.541255711	-4.121418617	3.77E-05	0.00081216
NRXN3	221.6696732	1.253091234	0.304144304	4.120054917	3.79E-05	0.000815117
GADD45G	1201.562397	1.281660485	0.311391133	4.115918371	3.86E-05	0.000827044
COL26A1	73.89538496	1.436985257	0.349404405	4.1126707	3.91E-05	0.000836865
LINGO4	35.37332681	1.503063893	0.365528833	4.112025529	3.92E-05	0.000837307
HMGCLL1	174.1514888	1.733514558	0.421653449	4.111230592	3.94E-05	0.000839245
MAP2	1477.525181	1.232626135	0.299878529	4.110418104	3.95E-05	0.000841252
FAM71F1	5.850164651	1.958838046	0.477056618	4.106091334	4.02E-05	0.000855224
ERO1LB	4940.949992	1.676400121	0.409237541	4.096398672	4.20E-05	0.000888112
KY	32.92618724	1.607168972	0.39257035	4.093964233	4.24E-05	0.000894954
MAGEL2	145.3491956	1.378287788	0.336679907	4.093763127	4.24E-05	0.000894954
CASKIN1	69.10923413	1.733050939	0.423539265	4.091830634	4.28E-05	0.000901438
PROZ	18.51272421	1.719918344	0.420495147	4.090221623	4.31E-05	0.000906702
LRRC9	26.98148716	2.334114262	0.571276463	4.085787555	4.39E-05	0.000922136
SCN3A	134.7459389	1.424986869	0.349077865	4.082146169	4.46E-05	0.000935666
ZBTB8B	14.8209552	1.585834866	0.388546326	4.081456341	4.48E-05	0.000937405
KIF19	143.2656181	1.509919167	0.37001558	4.080690789	4.49E-05	0.000939455
RHOXF1	12.81597465	1.697577108	0.416431866	4.076482242	4.57E-05	0.000953438
CXorf22	30.3655373	1.997709167	0.490970326	4.068900018	4.72E-05	0.00097743
CAPSL	98.40350739	2.478823504	0.609333293	4.068091358	4.74E-05	0.000979752
SLC6A16	121.3164355	1.338316537	0.329039969	4.067337293	4.76E-05	0.000981522
KCNN3	349.3978164	1.002782259	0.246555896	4.067159919	4.76E-05	0.000981522
ANKLE1	36.56872057	1.12909534	0.277719273	4.065599518	4.79E-05	0.000987033
PLAT	21392.84048	-1.336396735	0.329311277	-4.05815661	4.95E-05	0.001014582
ARHGEF26	494.5356305	1.003780374	0.247403589	4.057258744	4.97E-05	0.001017382
C16orf96	11.28090896	1.156625927	0.285252748	4.054740705	5.02E-05	0.001026649
PNMA2	2077.620947	1.230912326	0.303581753	4.054632113	5.02E-05	0.001026649
PAK6	26.42219189	1.16806261	0.288343516	4.050941141	5.10E-05	0.001040723
SPINK2	16.96335852	1.389340664	0.343068396	4.049748335	5.13E-05	0.001044911
TENM2	176.7314457	1.31640704	0.32558628	4.04318953	5.27E-05	0.001071877
ENHO	53.09068782	1.212987166	0.300019875	4.043022702	5.28E-05	0.001071877
ASCL1	55.23629194	2.097203351	0.518814326	4.042300389	5.29E-05	0.001072873
PPM1E	123.0625414	1.526427986	0.377644809	4.04196735	5.30E-05	0.001073244
SUSD4	1238.225011	1.276062056	0.315948636	4.038827553	5.37E-05	0.001085378
SEC11C	3863.619252	1.105113649	0.274005974	4.033173564	5.50E-05	0.001105911
KCNA4	4.4567747	2.577587672	0.639198248	4.032532439	5.52E-05	0.001107752
PCDHB4	351.8936618	1.139287257	0.283287702	4.021661542	5.78E-05	0.00115523
MT3	44.14818298	1.921378869	0.478351062	4.01667106	5.90E-05	0.001175789
HRASLS5	157.6999874	-1.440391132	0.358712908	-4.01544271	5.93E-05	0.00117915
MMP24	393.8068924	1.094014247	0.272458894	4.015336893	5.94E-05	0.00117915
TMEM61	193.1220737	1.444799039	0.359932875	4.014079128	5.97E-05	0.001184206
C5orf49	157.9364361	1.598696205	0.398552731	4.011253927	6.04E-05	0.001195953
MGARP	15.37735495	1.195424535	0.298017692	4.011253588	6.04E-05	0.001195953
C9orf173	19.00252349	1.317013487	0.328579092	4.008208435	6.12E-05	0.00120767
NME5	224.473058	1.10460013	0.275628582	4.007567431	6.13E-05	0.001209685
MMP28	2331.453315	-1.138560799	0.284198297	-4.006219634	6.17E-05	0.001215334
RAB39A	22.06004235	1.421455538	0.354960426	4.004546522	6.21E-05	0.001221642
TMEM74	12.43851807	1.501234434	0.375516896	3.997781327	6.39E-05	0.001247737
FAM166A	6.539572064	1.503425985	0.376277404	3.995525565	6.46E-05	0.001258375
ZDHHC22	39.85300525	2.033092107	0.509407239	3.991093868	6.58E-05	0.001276844
KCNN2	67.36250312	1.191372645	0.298960295	3.98505309	6.75E-05	0.001308419
VIPR1	900.2370768	1.187250292	0.298101252	3.982708166	6.81E-05	0.001320043
GC	5095.175371	1.998183423	0.502015072	3.980325561	6.88E-05	0.001329246
EPX	11.8030008	1.23515043	0.310423749	3.978917311	6.92E-05	0.001335774
GPR61	16.56353582	1.072550505	0.269846505	3.974668878	7.05E-05	0.001358452
TMEM40	90.07907485	-1.80154958	0.453416067	-3.973281302	7.09E-05	0.001364998
C2CD4A	759.0579304	1.602174377	0.40340219	3.971655126	7.14E-05	0.001371797
ZNF114	34.951044	-1.125843079	0.283529509	-3.970814476	7.16E-05	0.001374997
DCBLD2	5051.396423	-1.176147048	0.296325987	-3.969098557	7.21E-05	0.00138212
BVES	176.7428596	1.079667774	0.272084585	3.968132831	7.24E-05	0.001386323
ANKRD1	280.0983839	-1.749710452	0.441016921	-3.967445168	7.26E-05	0.001388918
ALK	21.72467898	1.126783607	0.284074701	3.966504596	7.29E-05	0.001391585
CRCT1	55.17202022	-2.26077086	0.570414671	-3.963381334	7.39E-05	0.001402826
KIAA1324	11449.92302	1.702854023	0.429915062	3.96090803	7.47E-05	0.001414588
ABAT	2411.199475	1.233072778	0.311492195	3.958599282	7.54E-05	0.001425465
CCDC87	34.69505446	1.113144527	0.281574329	3.953288388	7.71E-05	0.001448772
RPS6KL1	518.5279285	1.039098754	0.263068711	3.949913879	7.82E-05	0.001464216
C6orf118	12.23670994	2.666151617	0.675009438	3.949799019	7.82E-05	0.001464216
SCRT2	23.94261772	2.338724982	0.592235676	3.948976864	7.85E-05	0.001467796
NOG	132.7433577	-1.219058532	0.308804881	-3.947666004	7.89E-05	0.001474391
ARHGAP19-SLIT1	4.090028894	2.132691774	0.540552794	3.945390343	7.97E-05	0.001486991
TMEM196	121.7435837	2.131232797	0.540245921	3.944930846	7.98E-05	0.001488372
ABLIM2	1118.368924	1.022604	0.25928927	3.943873193	8.02E-05	0.001493477
A2ML1	323.9241372	-2.143616377	0.543826646	-3.941727372	8.09E-05	0.001503102
GPER1	291.7539105	1.075073673	0.272791826	3.941003989	8.11E-05	0.001505506
NUPR1L	60.75932379	1.72993194	0.439262931	3.938260707	8.21E-05	0.001521322
PGBD5	699.0783908	1.020816018	0.259567484	3.932757685	8.40E-05	0.001552008
PKP1	1141.525027	-1.686010381	0.428809153	-3.931843267	8.43E-05	0.001556399
KRTAP5.5	11.13824524	2.133146032	0.54334037	3.925984798	8.64E-05	0.001593216
GJD2	843.1020902	2.195981231	0.560032525	3.921167313	8.81E-05	0.001615924
C6orf15	197.3927486	-2.482044835	0.633245382	-3.91956247	8.87E-05	0.001624986
KIF12	4412.584591	1.38196562	0.352714554	3.918085048	8.93E-05	0.001631959
WNK4	596.9036972	1.88326681	0.481080533	3.914660187	9.05E-05	0.001650495
SERPINI1	432.2274592	1.077652765	0.275345052	3.913826515	9.08E-05	0.001653492
PEG3	447.4685789	1.203686445	0.307571051	3.913523201	9.10E-05	0.001653492
RAB3B	1800.067464	1.238961139	0.31685112	3.910231213	9.22E-05	0.001674576
SCN2A	131.2443264	1.238069693	0.316835155	3.907614641	9.32E-05	0.001689554
GRIA1	20.40015258	1.713952518	0.438683129	3.907039965	9.34E-05	0.001691439
AZU1	29.90739889	1.827353793	0.467859856	3.905771715	9.39E-05	0.001697587
ANKRD18B	16.72465362	-1.509068583	0.386749708	-3.90192559	9.54E-05	0.001716565
KIF6	50.87902714	1.085485826	0.278435763	3.898514377	9.68E-05	0.001737607
CLSTN2	1069.379377	1.300200621	0.334223747	3.890210175	0.000100157	0.001789638
RP11-552F3.12	5.241472382	1.225338778	0.315031526	3.889575094	0.00010042	0.001790932
CERS3	4.766840261	1.408249766	0.362298307	3.886989642	0.000101495	0.001806689
SLC32A1	2.061233778	2.183303452	0.562013761	3.884786462	0.00010242	0.001816291
TGM2	28525.46239	-1.020195533	0.262960721	-3.879649892	0.000104607	0.001848121
NRXN1	402.2427652	1.565912956	0.40366349	3.879253371	0.000104778	0.001849403
IFITM10	782.4789186	-1.174843122	0.302879829	-3.878908429	0.000104926	0.001850294
IL31RA	22.41434681	-1.417762086	0.365673833	-3.877122063	0.000105699	0.001862185
RP11-45M22.4	5.163151574	1.340773549	0.346122791	3.873693337	0.000107198	0.00188507
AFF3	384.8344855	1.429247868	0.369431556	3.868775813	0.000109383	0.001913082
LONRF2	985.9988622	1.192531996	0.308402829	3.866799794	0.000110273	0.001921866
GJB5	411.4744274	-1.735139031	0.449100194	-3.863590027	0.000111733	0.001939506
SYNGR4	132.4101545	1.907778336	0.49382635	3.863257473	0.000111885	0.001939506
SLCO5A1	182.4499236	1.169474053	0.30274187	3.862941237	0.00011203	0.001939506
HPCA	107.299566	1.172769519	0.303597191	3.862912951	0.000112043	0.001939506
ZNF835	91.29063922	1.032429111	0.267354912	3.861642573	0.000112627	0.001947832
SLC10A2	11.70378986	2.856494541	0.74139862	3.852845777	0.000116753	0.002008129
OR2B6	9.636034236	-1.864193809	0.483995705	-3.851674281	0.000117313	0.002015923
ARNT2	1324.512003	1.009292518	0.26206874	3.851251076	0.000117516	0.002017571
RNF182	67.1658285	1.501610049	0.390121109	3.849086892	0.000118559	0.002029932
CD200	1161.396211	1.058673109	0.275239693	3.846367858	0.000119882	0.002048858
LRRC23	911.6373946	1.146991127	0.298317382	3.844868575	0.000120617	0.002056221
STXBP1	3470.34197	1.015565805	0.264153778	3.844600723	0.000120749	0.002056221
ERAS	4.635783562	1.551085246	0.404433753	3.835202266	0.000125461	0.002128772
SAMD15	81.84904204	1.001944786	0.261358296	3.833606214	0.000126278	0.002134952
KIAA0319	312.3761196	1.289641781	0.336860869	3.828410771	0.000128973	0.002176613
B3GAT1	186.6316194	1.616902822	0.42244202	3.827514184	0.000129444	0.00218065
LY6H	126.8165811	1.207241105	0.315709325	3.823900693	0.000131357	0.002201409
FAM154B	115.0677103	1.289911566	0.33765503	3.820205386	0.000133341	0.002224564
SCEL	1065.134272	-1.625115359	0.425401679	-3.820190283	0.000133349	0.002224564
SULT2B1	569.4906851	-1.32143934	0.345987578	-3.819325965	0.000133817	0.002228429
SLC16A11	180.2654227	1.365543985	0.357622282	3.818397383	0.000134321	0.002232887
INSL4	1.365958451	-2.643226788	0.69315661	-3.813318303	0.000137113	0.002273284
TPH1	62.68703084	1.251349047	0.328491848	3.809376263	0.000139318	0.002304027
GRM7	26.34024853	1.368222403	0.359175055	3.809346955	0.000139334	0.002304027
PRKCG	248.4771794	1.836334556	0.482197266	3.808264135	0.000139946	0.002310085
NEURL1	1946.577287	1.633581013	0.429207455	3.806040629	0.000141209	0.00232453
MS4A8	1422.540235	1.678426313	0.441027255	3.805720157	0.000141392	0.00232453
CNTNAP3	100.4406511	-1.091237085	0.2867858	-3.805059685	0.00014177	0.002327967
ZFR2	35.40418321	1.527523668	0.401888914	3.800860422	0.000144195	0.002358287
CTB-133G6.1	57.16522732	1.359601188	0.357716462	3.800778919	0.000144242	0.002358287
RPS6KA6	315.7833448	1.249533645	0.328968715	3.798335794	0.000145671	0.002377525
MROH9	2.577404564	-2.348900055	0.620261555	-3.786950903	0.000152507	0.002463508
STAB2	68.16065557	1.417710771	0.375114541	3.779407661	0.000157202	0.002524201
CASP14	31.18670434	-2.99758335	0.793597101	-3.777210559	0.000158595	0.002544062
CLEC4M	2.426884881	2.587785466	0.685175798	3.776819718	0.000158844	0.002544062
TMEM97	2341.845478	-1.079173903	0.286111525	-3.771864496	0.000162032	0.002588534
KRT9	7.775290428	-1.914207829	0.507963267	-3.768398133	0.000164299	0.002622516
PRDM12	9.441027902	1.398796271	0.371792571	3.762302914	0.000168356	0.002682737
FGFBP3	139.792445	1.00488996	0.267292444	3.759515024	0.000170243	0.002708229
MYH1	14.66971513	1.660927044	0.441881151	3.758764188	0.000170755	0.002714078
GPR158	141.3818618	1.360851161	0.362110596	3.758109196	0.000171202	0.002718898
RASD1	2774.529518	1.311206226	0.349515707	3.751494423	0.000175784	0.002775291
SNCB	78.03633302	1.723639828	0.45965399	3.74986374	0.000176931	0.002788729
C15orf26	12.46312519	1.365668842	0.364314985	3.748593659	0.000177829	0.002800307
HEPACAM2	524.3187688	1.674062207	0.446606664	3.748404002	0.000177963	0.002800307
NEFM	130.7954925	1.494178493	0.399044892	3.744386968	0.000180835	0.002838398
C2orf73	15.14885995	1.309672131	0.3504608	3.737000342	0.000186229	0.002908813
CDH4	153.4448844	1.495767052	0.400283734	3.736767015	0.000186401	0.002908813
NRCAM	1580.766372	1.325264574	0.354710759	3.736183748	0.000186834	0.002910753
KCNF1	95.56122967	1.299256093	0.347849543	3.735109385	0.000187634	0.002920205
CCDC38	5.000478362	1.22650364	0.328437348	3.73436105	0.000188192	0.002922252
RIBC1	149.7291745	1.057844009	0.283383781	3.732902445	0.000189286	0.002934399
LCN12	166.3195532	1.122685532	0.300892013	3.731190872	0.000190577	0.002947348
WNT7A	696.1111482	-1.799588194	0.482354128	-3.730844394	0.000190839	0.002947348
TAGLN3	232.6244849	1.655796418	0.443926203	3.729891158	0.000191563	0.00295511
ST8SIA3	1443.126616	1.841842606	0.493856549	3.729509331	0.000191853	0.002957172
SPOCK3	191.9227217	1.846259192	0.495102791	3.729042185	0.000192209	0.002960238
CRIP3	76.76859074	1.289434801	0.345865899	3.728135103	0.000192902	0.002966064
C1QTNF4	38.61631274	1.231335239	0.330380635	3.727020018	0.000193757	0.002976785
FAM19A4	6.876745598	1.84341671	0.494841206	3.72526921	0.000195107	0.002987782
SORCS1	200.9259255	1.469421737	0.394495057	3.724816603	0.000195457	0.002990718
CST4	82.12295547	-1.62665195	0.437290133	-3.71984599	0.000199344	0.003042785
FAM163B	5.783035771	1.40380645	0.377638797	3.717325815	0.000201343	0.003070802
HFM1	29.92717852	1.369222716	0.368370586	3.716970809	0.000201626	0.003072633
GALNT13	160.6505597	1.31728557	0.355936517	3.700900321	0.000214836	0.003242491
CACNA1G	77.02022527	1.313933934	0.355157327	3.699582788	0.000215954	0.003251559
ERVMER34.1	136.3679457	-1.082479195	0.292647883	-3.698913465	0.000216524	0.003254945
WNT3A	7.409436117	1.632370264	0.441513967	3.697210932	0.000217981	0.003269025
SLC10A4	15.27825697	1.164488137	0.315761764	3.68786937	0.00022614	0.003364609
GDPD3	526.1711701	-1.000778705	0.271518638	-3.68585639	0.000227935	0.003383307
MT1G	2178.457657	-1.70055762	0.462678393	-3.675463661	0.000237418	0.003499268
CNTNAP4	9.235218763	1.870187829	0.509038425	3.673961999	0.000238818	0.003511672
C9orf153	3.462172262	1.252741087	0.341055411	3.673130661	0.000239597	0.003519742
PARM1	6066.096032	1.252652243	0.341117865	3.672197709	0.000240474	0.003524575
RASA4B	9.390280808	1.219380881	0.332072614	3.672030846	0.000240631	0.003524575
KLKB1	141.2292177	1.22283737	0.333032015	3.671831281	0.000240819	0.00352459
LMX1B	128.1724391	1.608261579	0.438041116	3.67148544	0.000241145	0.003526626
TACR1	123.0567214	1.352581247	0.368507372	3.670431988	0.000242141	0.003535707
NKX2.1	8.060196107	-2.483912845	0.677061652	-3.66866568	0.00024382	0.003551966
SRSF12	111.1959935	1.005393282	0.27409834	3.668002084	0.000244453	0.003557861
CXorf67	3.779685752	1.702462637	0.464458005	3.665482384	0.000246873	0.003585215
HSPC047	1.407984668	1.821057685	0.496972511	3.664302644	0.000248013	0.003596385
RP11.35N6.1	93.7136941	1.670654866	0.456312465	3.661208037	0.000251029	0.003626164
KRT20	406.1046287	-2.280028248	0.623458388	-3.657065638	0.000255119	0.003679609
COL28A1	250.0627784	1.312014849	0.359015599	3.654478673	0.000257705	0.003705155
TUSC3	4063.812894	1.106784496	0.302870864	3.654311553	0.000257873	0.003705155
IGSF1	241.542935	1.362854439	0.373778482	3.646155421	0.000266193	0.003814932
CAMK2N2	179.1823494	1.448912264	0.39789356	3.64145694	0.000271099	0.003865731
11-Mar	8.328651987	2.202120751	0.605820185	3.6349412	0.000278044	0.003949818
ISG15	4563.910625	-1.189113828	0.327453431	-3.631398281	0.00028189	0.003995416
TRPM6	58.99612377	1.164163739	0.320635889	3.630796734	0.000282548	0.004001732
CPO	17.15701053	1.061116714	0.292463507	3.628202105	0.000285402	0.004033066
UGT2B4	37.89214865	2.305169299	0.635646903	3.626493401	0.000287296	0.004044809
MSH4	10.15862837	1.246303454	0.343743538	3.625678206	0.000288204	0.004048387
ZBBX	26.62166819	1.98339431	0.547236639	3.624381426	0.000289654	0.004065722
LIPJ	5.712707943	1.194742974	0.329920857	3.621301742	0.000293124	0.004105266
BTBD11	363.7561445	1.252861735	0.34599023	3.621089922	0.000293365	0.004105579
ACER1	3.9002257	1.49459783	0.413075765	3.618217181	0.000296639	0.004142185
SPEF1	90.49948814	1.418425723	0.392722245	3.611778403	0.000304104	0.004221408
LRRTM4	43.16490252	1.549085336	0.429272313	3.608630904	0.000307817	0.004254612
SOGA3	3.010747353	1.195640511	0.331336456	3.608538964	0.000307926	0.004254612
CLIC3	1424.202257	-1.391060356	0.385715051	-3.606445617	0.00031042	0.004274452
BTLA	102.4730137	1.535083849	0.425764849	3.605473423	0.000311584	0.004284228
DPYSL4	231.6980758	1.071226448	0.297281129	3.603412198	0.000314067	0.004315215
CDHR4	9.242740949	-1.397513922	0.388302674	-3.599032448	0.000319403	0.004375779
CRB1	9.475067811	1.366730083	0.379789249	3.598653951	0.000319868	0.004378969
SFRP1	2010.309639	1.491114176	0.414593657	3.596567746	0.000322444	0.004404627
PRR29	277.5970629	1.130868955	0.314567225	3.594999301	0.000324392	0.004424835
RASGRF1	535.3940842	1.49586736	0.416192015	3.594176023	0.00032542	0.004435639
BRS3	54.75028478	2.020754	0.562453496	3.592748582	0.000327208	0.004450363
KCNH4	34.76604794	1.003354611	0.279410095	3.590974804	0.000329443	0.00446787
CFC1B	1.476214101	2.860097063	0.797919133	3.58444477	0.000337796	0.004549203
SPACA3	13.8397821	-1.85363843	0.51719795	-3.584001889	0.00033837	0.004551404
HPX	84.94454685	1.085425058	0.302861327	3.583901147	0.0003385	0.004551404
MLXIPL	2034.645881	1.405005526	0.392384944	3.580681542	0.000342699	0.00460021
KCNK3	1466.034481	1.484005951	0.414603134	3.579340896	0.000344462	0.004605284
GALNT16	557.5883605	1.168664531	0.326634768	3.577893861	0.000346374	0.00462429
INSL5	1.310173247	2.162256122	0.604897896	3.574580334	0.00035079	0.004673317
MMP8	26.85865562	-1.740815075	0.487186225	-3.573202577	0.000352642	0.004691355
DAB1	164.2127202	1.421083249	0.398911823	3.562399431	0.000367481	0.004869278
HES2	241.4870643	-1.512285517	0.424586303	-3.561785922	0.000368341	0.004869278
HCN1	23.39942884	1.522195603	0.428242099	3.554521161	0.000378668	0.00498831
ZDHHC11B	269.6165289	1.170047462	0.329212318	3.554081662	0.000379301	0.004993164
E2F7	148.6770137	-1.017931692	0.286569579	-3.55212753	0.00038213	0.005016382
FAM25A	5.85171407	-1.849137153	0.521474456	-3.545978394	0.000391158	0.00511354
ANLN	1319.726071	-1.05959126	0.298843143	-3.545643545	0.000391656	0.005116493
VGLL1	342.987616	-1.623683294	0.45838293	-3.542198431	0.000396807	0.005162323
PRODH	218.6588223	-1.4934649	0.421746771	-3.541141277	0.0003984	0.005179477
SSTR1	941.5579162	1.45367946	0.410564944	3.540680909	0.000399096	0.005184946
ARL14EPL	2.952506441	-1.995070122	0.564476523	-3.534372186	0.000408745	0.005295707
PCK1	321.849237	1.473755091	0.417076992	3.533532466	0.000410046	0.005305266
NKAIN4	152.1546539	-1.387831062	0.392819157	-3.533002493	0.000410869	0.005308625
FGF12	162.9589646	1.096160666	0.31044341	3.53095164	0.000414067	0.005335007
SLITRK1	30.52888401	1.77649936	0.50314546	3.530786821	0.000414326	0.005335007
HIST1H4H	77.92257896	-1.029894448	0.291778694	-3.529710935	0.000416014	0.005353091
HIST1H2AI	15.57798798	-1.450695494	0.41135071	-3.526663401	0.000420831	0.005411387
UNC5D	53.11222921	1.915787913	0.543419426	3.52543141	0.000422794	0.005432913
LRRN2	640.9188996	1.035035922	0.294110061	3.519212911	0.000432829	0.005531704
CALHM3	169.8391965	-1.690011561	0.480819254	-3.51485833	0.000439989	0.005604207
C20orf85	8.117505276	-1.736398519	0.494341048	-3.512551765	0.000443826	0.005641642
LRRC4	138.3184164	1.15607048	0.329492231	3.508642607	0.0004504	0.005698312
CGB	17.34614494	-2.523952261	0.720326372	-3.503900951	0.000458496	0.005769763
NUTM2B	17.5404131	1.03389344	0.295150454	3.502936984	0.000460158	0.005786821
STC2	1341.608308	1.111693099	0.317754578	3.498590349	0.000467725	0.005862418
OR1J4	0.858345485	-2.160134135	0.617706487	-3.497023557	0.00047048	0.005878345
WNT11	1014.189001	-1.412759353	0.404457874	-3.492970331	0.00047768	0.005959456
MRAP2	650.2456276	1.006585035	0.288223908	3.492371757	0.000478751	0.005968878
DMBX1	82.05342022	-1.594364857	0.457036741	-3.488482905	0.00048577	0.006044388
LIPF	4.870438806	-2.578657143	0.739475228	-3.487144726	0.000488207	0.006058717
ADAMDEC1	247.2083253	1.310941642	0.376140661	3.485243094	0.00049169	0.006091392
PHGR1	338.7166917	-1.74661699	0.501155719	-3.485178205	0.000491809	0.006091392
RAB6C	5.359974177	1.399720938	0.401723719	3.484287509	0.000493449	0.006107688
KCNA1	12.81177623	1.39169502	0.399612187	3.48261406	0.000496544	0.006133908
FGF23	2.718384882	-2.689677448	0.772896009	-3.479999143	0.000501415	0.006190034
MYO3A	263.5982471	1.380503784	0.397363483	3.474158655	0.000512458	0.006305708
NAT8L	440.6289379	1.384291513	0.398951631	3.469822923	0.000520802	0.006379227
CLDN8	8.757464082	-1.664984478	0.479989447	-3.468793923	0.0005228	0.006399471
RDH12	129.8748008	1.359020501	0.392001816	3.466872974	0.000526551	0.006416294
SLITRK2	50.65976132	1.367176132	0.394580242	3.464887462	0.000530453	0.00645134
GKN2	50.12487045	-2.854201542	0.824774746	-3.460583096	0.000539007	0.006534288
FOXP2	343.0462074	1.07772142	0.311976208	3.454498751	0.000551317	0.006662098
CGB5	381.9659431	-2.458021098	0.711894005	-3.45279084	0.000554819	0.006695218
LMO1	87.52017533	1.633138738	0.473049369	3.452364263	0.000555697	0.006695218
SLCO1B3	115.8463376	-2.080184922	0.602681661	-3.451548396	0.00055738	0.006701358
FGF13	281.4588509	1.100192815	0.318896428	3.450000432	0.000560586	0.006730956
RLN2	17.40800457	1.032041685	0.299520145	3.44565032	0.000569687	0.006814194
GAS2L2	44.58835976	-1.479970837	0.430197731	-3.440210702	0.000581261	0.006930652
ZNF536	34.23029982	1.475604264	0.429613767	3.434722944	0.00059316	0.007050226
MTNR1B	2.173245785	1.962406736	0.571506759	3.433741952	0.000595311	0.007066424
GLDC	48.75576966	1.066082744	0.310580494	3.432548934	0.000597936	0.007080208
HIST1H2BJ	92.14249363	-1.121603768	0.326882797	-3.431210746	0.000600894	0.007110763
CNTNAP2	331.4536032	-1.336217737	0.389695322	-3.428878055	0.000606082	0.007167658
WDR87	2.843451663	1.777949556	0.518661111	3.427960028	0.000608135	0.00717843
NKX6.1	521.8281614	1.417385284	0.413568548	3.427207633	0.000609823	0.007193846
VWA5B1	113.566402	1.678533119	0.490318043	3.423355808	0.000618531	0.007282898
TBC1D29	7.582392165	1.506693378	0.44033249	3.421717475	0.000622269	0.007317779
SUCNR1	321.4277962	1.360567312	0.397987398	3.418619079	0.000629398	0.007392889
TNNT1	456.2610443	-1.609630105	0.47085106	-3.418554704	0.000629547	0.007392889
BMPER	60.3569107	1.173755369	0.34336085	3.418430982	0.000629833	0.007392889
ZAN	2.582904048	-1.802126223	0.527780829	-3.414535209	0.000638909	0.007457635
JPH4	112.7923754	1.0758202	0.315491759	3.409978768	0.000649679	0.007552059
PTGDR2	142.187734	1.286638864	0.377825921	3.405374784	0.000660733	0.00766491
TPH2	6.370121734	1.722447699	0.505861768	3.404977031	0.000661696	0.007671362
PTCHD2	90.13996305	1.385446547	0.406981871	3.404197206	0.000663588	0.007684421
TMPRSS11E	55.00629127	-1.776203305	0.521771758	-3.404176783	0.000663638	0.007684421
TUBA3E	2.02775274	1.520663947	0.447006034	3.401886842	0.000669223	0.007739589
JAKMIP1	96.29443151	1.053137966	0.309658019	3.400971079	0.000671469	0.007760802
NRG1	143.3191358	1.110459183	0.327171874	3.39411567	0.000688506	0.007909863
HS6ST2	152.7711226	1.359926002	0.400674305	3.394093368	0.000688562	0.007909863
POTEI	4.347091054	1.785847834	0.526654755	3.39092701	0.000696566	0.007977506
DPF1	46.42481104	1.048612524	0.309264616	3.390664396	0.000697234	0.007980305
TUBAL3	22.66625118	1.42509992	0.420368157	3.39012339	0.000698612	0.007986373
ELANE	17.90145188	1.31516739	0.38810901	3.388654622	0.000702364	0.008019544
ALOX12B	42.31740812	1.220643735	0.360854169	3.382651051	0.000717898	0.0081623
FFAR3	11.89553839	1.206238148	0.356818503	3.380536987	0.000723443	0.00821544
DRC1	123.1358198	1.653859297	0.490284472	3.37326469	0.000742825	0.008385027
CTNNA2	113.7228692	1.371000833	0.406587871	3.371966879	0.000746334	0.008419597
LRRC63	5.970972229	1.10574011	0.328521061	3.365811937	0.000763187	0.008568056
MMRN1	986.8216366	1.214399756	0.361108807	3.362974627	0.000771075	0.008631547
C11orf85	13.85940468	-1.541808126	0.459851772	-3.352837195	0.000799877	0.0088697
TTYH1	464.4477764	1.377817183	0.41097773	3.352534896	0.000800751	0.008874172
RAB26	905.544362	1.298758426	0.387987064	3.347427134	0.000815654	0.008991754
GABRQ	17.99717843	1.373224084	0.410292216	3.346941597	0.000817084	0.008996995
PEG10	3132.909424	1.235345621	0.369666622	3.341782965	0.000832421	0.009130366
PGA5	6.331178122	-2.196113535	0.657320078	-3.341010885	0.00083474	0.009138022
ITGB6	9721.908705	-1.321691479	0.395841963	-3.338937262	0.000840996	0.009201165
LRRTM1	161.1138051	1.923990858	0.576424424	3.337802456	0.000844438	0.009228112
EGF	183.5534904	-1.624104897	0.487270827	-3.333064092	0.000858952	0.009338002
ADCY8	4.408495704	1.75119287	0.525548564	3.332123787	0.000861859	0.009358817
H1FNT	2.676755674	1.45003998	0.435233249	3.3316388	0.000863362	0.009364352
SLC5A8	9.938957926	1.902177861	0.571073971	3.330878237	0.000865725	0.009376043
C19orf83	0.746840878	-1.881322271	0.564821103	-3.330828575	0.000865879	0.009376043
SLAMF9	31.99148865	-1.24636941	0.374373948	-3.329209781	0.000870928	0.009419311
HEMGN	4.147557036	1.535687371	0.461705039	3.326122185	0.000880633	0.009513361
GAD1	249.3623994	1.21408762	0.365282125	3.323698414	0.000888322	0.00956354
GS1-259H13.10	7.762177089	1.218208217	0.366712288	3.321972718	0.000893834	0.009617392
NACAD	707.5374461	1.205906124	0.363173969	3.320464097	0.000898679	0.009658495
RXRG	181.9346841	1.571388386	0.47329593	3.320096976	0.000899862	0.009662306
TGM5	41.13842733	-1.54140315	0.46430363	-3.319817145	0.000900764	0.009662306
DCHS2	193.5362083	1.274462158	0.383906744	3.319718078	0.000901084	0.009662306
KEL	44.580261	1.191587364	0.359121101	3.318065579	0.000906432	0.009703095
KRT40	19.89172294	1.583619454	0.477526884	3.316293821	0.000912199	0.009742695
KLK12	24.61076169	-1.879098568	0.566719769	-3.315745576	0.00091399	0.0097563
DHRS2	581.0575765	1.343932838	0.405401926	3.315062782	0.000916225	0.009774627
HIST1H2BO	7.094867892	-1.289347351	0.389012069	-3.314414778	0.000918352	0.009791769
PILRB	497.8203127	1.072631395	0.324277182	3.307760936	0.000940451	0.010010408
RLBP1	3.026561467	-1.288249598	0.389684434	-3.305879026	0.00094679	0.010066514
SERPINA6	1532.176403	1.641009355	0.496499283	3.305159568	0.000949223	0.010079997
CCDC181	189.9396005	1.030813205	0.311936513	3.304560896	0.000951253	0.010084861
CDA	1022.77072	-1.125744098	0.34096356	-3.301655163	0.000961162	0.010173418
KCNB2	70.10136665	1.394132485	0.422692434	3.298219635	0.000973	0.010275642
SLC4A10	207.1137521	1.477818065	0.448138265	3.297683283	0.00097486	0.010289525
HAL	74.18059723	1.071088018	0.325046363	3.295185365	0.000983568	0.010346672
NRG2	88.39523775	1.06367114	0.323214044	3.290918698	0.000998608	0.010475656
F2	33.07540016	1.841009152	0.559590166	3.289924064	0.001002144	0.010501068
DCT	13.03157436	1.00401846	0.305582448	3.285589428	0.001017692	0.010634433
SLC22A16	12.6530713	1.010311214	0.307855551	3.281770337	0.001031576	0.010751131
GLT1D1	96.57669419	1.083349117	0.330496831	3.27794101	0.001045672	0.010884578
CDH22	428.6923122	1.591913251	0.486186193	3.274287243	0.001059289	0.010988292
TMEM132E	104.2604172	1.016038268	0.310691629	3.27024668	0.001074537	0.011099235
C19orf33	5166.511926	-1.202251575	0.36773235	-3.269365819	0.001077888	0.011121661
GPR87	426.9733096	-1.584521695	0.485850922	-3.261333104	0.001108897	0.011397936
A1CF	672.6812925	1.220675434	0.374414113	3.260228159	0.001113226	0.011424567
C14orf178	1.632418813	1.339747059	0.410939152	3.260207872	0.001113306	0.011424567
DRD2	36.90758086	1.128928183	0.347627948	3.247518468	0.001164161	0.011836894
SH3GL2	269.0456538	1.55336023	0.478542315	3.246024815	0.001170286	0.011879951
SPEG	959.6538925	1.025302308	0.316054684	3.244066165	0.001178364	0.011918076
LKAAEAR1	4.852684121	1.490715118	0.459985489	3.240787273	0.001192001	0.01200984
B4GALNT4	364.6408195	1.149031279	0.355194156	3.234938582	0.001216689	0.012184327
CYP2C8	152.0983148	1.19701431	0.370378228	3.23187007	0.00122983	0.01228734
LGALS9B	38.45915763	-1.449935834	0.448926255	-3.229786223	0.001238828	0.012352092
DIRAS3	420.7033591	1.075619024	0.333036906	3.229729214	0.001239075	0.012352092
SCML4	150.9088586	1.037237369	0.321251099	3.228743405	0.001243354	0.01238351
ERICH3	72.77559044	1.641652567	0.508546701	3.228125487	0.001246043	0.012395333
TGM4	5.74475173	-1.185602482	0.367391888	-3.22707855	0.001250611	0.012414572
ATP6V0A4	23.08572294	-1.238913085	0.384064879	-3.225791144	0.00125625	0.012463983
GALR1	17.4848615	1.44142508	0.447816318	3.218786414	0.001287343	0.012706505
AQP4	61.72325563	1.406490057	0.437489148	3.214914163	0.001304835	0.012837918
SPDEF	1521.873433	-1.224966223	0.381184792	-3.2135758	0.001310932	0.012891172
C8orf86	1.822639924	1.988251708	0.618893104	3.21259309	0.001315425	0.012928613
SHISA8	17.51234736	1.775303293	0.553569208	3.207012363	0.001341212	0.013127307
RP11-385D13.1	11.21901072	-1.020520077	0.318272822	-3.206431739	0.001343922	0.013147001
EGR4	71.70050687	1.155882595	0.360675877	3.204768239	0.001351713	0.013206716
SERPINC1	25.88964448	1.48906379	0.464794101	3.203706303	0.001356708	0.013224045
ASCL5	55.47846064	1.179588275	0.368314717	3.20266397	0.001361628	0.013244604
TCEAL6	17.60056683	1.203358857	0.376070048	3.199826373	0.001375104	0.013320702
MUC16	4158.678027	-1.835993253	0.575597402	-3.189717755	0.001424118	0.013700194
KISS1	50.87246628	-1.287411772	0.403621693	-3.189649596	0.001424454	0.013700194
ENAM	222.5717367	1.305580971	0.40946317	3.188518695	0.001430038	0.013704951
KRT3	4.662388836	-1.378212697	0.433156087	-3.181792287	0.001463667	0.013935149
GBX1	1.919428968	2.492689233	0.784985359	3.175459523	0.001495994	0.014178472
RSPH10B	5.150691299	1.088751819	0.342898657	3.175141687	0.001497634	0.014186879
NLGN4X	296.2177485	1.122501048	0.35366949	3.173870176	0.00150421	0.014220589
CLEC4G	30.55002352	1.37588824	0.433647259	3.172828172	0.001509618	0.014243151
OR2C1	2.317278597	1.096300023	0.345862606	3.16975586	0.001525671	0.014365843
HAVCR1	44.25792422	-1.417151471	0.447881991	-3.164118	0.001555537	0.014559797
CGB7	64.10797711	-1.339615837	0.42340389	-3.163919531	0.001556598	0.014562498
CELA3B	18850.66999	-2.71856772	0.859304411	-3.163684122	0.001557858	0.014567052
KRT14	635.9365655	-1.87687148	0.593456911	-3.16260784	0.001563628	0.01461376
POU6F2	264.861227	1.391239299	0.440149602	3.160832803	0.001573188	0.014695819
GJB3	1891.615236	-1.18737256	0.375830121	-3.159333151	0.001581306	0.014749729
BPIFA2	8.438778464	2.161463206	0.684949832	3.155651851	0.001601399	0.014870921
ENTHD1	36.58283758	-1.425476146	0.451788925	-3.155181698	0.001603982	0.014880263
AWAT2	2.014592482	1.841259163	0.58356682	3.155181378	0.001603984	0.014880263
ZSWIM2	1.670874281	2.384322422	0.755741395	3.15494485	0.001605284	0.014885006
ADAM29	6.041567193	1.430056821	0.453917314	3.150478678	0.001630032	0.015069997
CHST8	96.72951941	1.239370929	0.393895799	3.146443632	0.001652691	0.015197503
LHX9	12.44908494	-1.293693204	0.411852496	-3.141156645	0.00168282	0.015377043
SLC30A2	631.0325117	-1.575527758	0.501601269	-3.140996358	0.001683741	0.015378007
GP1BA	107.9953069	1.17367342	0.374133201	3.137046959	0.001706588	0.015511518
PIP	13.82229341	1.385292801	0.441761715	3.135837156	0.001713643	0.01556064
NXF2B	1.095923867	3.17002066	1.011886034	3.132784279	0.001731567	0.015685613
KIAA2022	120.5609282	1.050888875	0.335542381	3.131910999	0.001736725	0.015717237
ZPLD1	124.1778741	-1.340103396	0.42942497	-3.120692766	0.001804262	0.01611186
KRT7	34965.61319	-1.147685192	0.367986251	-3.118826285	0.00181573	0.016183604
DOCK3	209.4871341	1.046305821	0.335518615	3.11847324	0.001817906	0.016195348
PTGS2	1479.724229	-1.10623423	0.355060425	-3.115622448	0.001835571	0.016306481
ZIM2	2.459602512	1.392178315	0.447383147	3.111825568	0.001859343	0.016478834
SERPINA9	15.20385068	1.821817187	0.586135148	3.108186218	0.001882394	0.01665963
ENTPD8	617.9631896	-1.192177047	0.383725738	-3.106846709	0.001890944	0.016719601
OXGR1	23.44795282	1.441764752	0.464293812	3.105285305	0.001900956	0.016776162
COL7A1	3923.009988	-1.076102159	0.347333222	-3.098183791	0.001947106	0.01706411
MYO3B	69.761702	-1.066524511	0.344718	-3.093904324	0.001975412	0.017267948
PNMT	93.19022616	1.26997512	0.410573638	3.093172584	0.001980289	0.017274611
VWDE	229.756659	1.341698887	0.434032016	3.091244054	0.001993197	0.017344678
LHB	34.93748847	-1.23548375	0.399919731	-3.089329318	0.002006089	0.017435127
NEUROD1	830.5111233	1.553024109	0.502812113	3.088676801	0.0020105	0.017459477
FLG	41.50952269	1.198053086	0.387896747	3.088587613	0.002011104	0.017459477
UGT2B7	488.4951778	-1.424635703	0.461338218	-3.088050473	0.002014742	0.017469496
HYDIN	104.2916677	1.134361036	0.367354008	3.0879234	0.002015604	0.017469496
SLC1A6	3.409864784	-1.894313727	0.613566157	-3.087383009	0.002019272	0.017493246
GPD1	1125.840189	1.174371087	0.380471283	3.086622142	0.002024448	0.017518533
DAO	5.488109195	1.151353688	0.373175984	3.085283455	0.002033582	0.017560725
SCNN1B	106.2086372	1.074656954	0.348996538	3.079276829	0.002075038	0.017845135
C18orf42	20.05277229	1.525077433	0.495567404	3.077436935	0.00208789	0.017939297
C9orf135	25.24970186	1.295024176	0.42110357	3.075310367	0.002102836	0.018018437
TMPRSS15	77.66078005	2.661129758	0.865535195	3.074548295	0.002108216	0.018048128
DEFA6	1.698907463	-2.414733509	0.785898368	-3.07257733	0.002122188	0.018126585
EREG	627.6305537	-1.573682698	0.512817285	-3.068700575	0.00214992	0.018297126
TRHDE	179.5196683	-1.169709446	0.381254197	-3.068056577	0.002154558	0.018311802
CA12	1884.16016	-1.048468212	0.341810596	-3.067395289	0.002159331	0.018344096
ZNF831	212.358185	1.262026688	0.412381243	3.060339696	0.002210861	0.018680832
RP11-159D12.5	1.493018613	1.454084929	0.475901737	3.055431018	0.002247373	0.018896176
PCDH20.1	10.95758085	1.458654402	0.477678013	3.053635216	0.002260868	0.01897579
GPR42	2.049837586	1.714412609	0.56187395	3.0512406	0.002278979	0.019076833
ANXA8L1	303.0673105	-1.384182851	0.453711536	-3.050799333	0.002282331	0.019096411
CTD-3105H18.18	3.124721304	1.139149119	0.373559717	3.049443148	0.00229266	0.019159472
KLHDC7B	408.5024273	-1.221652259	0.400627163	-3.049349551	0.002293375	0.019159472
MOGAT2	154.2210745	1.448362468	0.475415686	3.046518046	0.002315086	0.019283837
TMEM213	23.16746335	-1.229758916	0.4039163	-3.044588486	0.002329989	0.019332138
PRB3	7.752195927	-1.208654339	0.397421146	-3.041243152	0.002356035	0.019471115
SAA2	407.2124336	1.29665244	0.426535016	3.039967159	0.002366039	0.019529618
MYH6	6.217721307	1.480760729	0.488553167	3.030910103	0.002438178	0.019983521
LRRC24	2.431059193	1.974859174	0.652139159	3.028278774	0.002459511	0.020097199
FOLR1	793.944922	-1.22824576	0.406074034	-3.024684312	0.002488928	0.020258539
TSHR	19.90234932	1.20198266	0.397637656	3.022808938	0.002504403	0.020358129
CDKL2	56.11305507	1.024859428	0.339878266	3.015372066	0.002566642	0.020764786
C16orf92	0.951503461	2.005636299	0.66516345	3.015253317	0.002567647	0.020764786
GALNTL6	39.72950841	1.112150438	0.368966823	3.014228836	0.002576334	0.020790442
RP11-545J16.1	4.351981137	-2.464165091	0.819613619	-3.00649603	0.002642775	0.021236897
AQP10	30.04716106	1.306536149	0.434697176	3.005623733	0.002650367	0.021269509
MRPS17.1	2.949421956	1.038058908	0.346971994	2.991765696	0.002773691	0.022015573
ZNF812	21.41059942	1.004320099	0.335717456	2.991563533	0.002775528	0.022020822
RPE65	7.61506674	-1.61764832	0.542170085	-2.983654698	0.00284828	0.022451988
AIRE	13.25023108	1.061551469	0.356057184	2.981407248	0.002869269	0.022534558
HRH3	2.504775448	1.558000185	0.522594097	2.981281638	0.002870447	0.022534558
PTGES	2261.992465	-1.029532199	0.345374624	-2.980914427	0.002873891	0.022545034
DPYS	23.06656088	1.06852007	0.359205308	2.974677838	0.002932964	0.022856264
MAGEE2	11.68655787	1.04211327	0.350489707	2.973306346	0.002946102	0.022924505
STARD6	2.027438364	1.06962215	0.360391398	2.967945841	0.002997971	0.023266678
PRSS3	5984.004314	-1.278161662	0.430814623	-2.966848371	0.003008693	0.023321082
FADS6	3.78708115	1.414089778	0.476795462	2.965820549	0.003018766	0.023389541
SLC25A52	1.277531667	1.327504906	0.447929981	2.963643789	0.0030402	0.023526604
SLC38A5	2974.035838	-1.12812156	0.381076187	-2.960357005	0.003072827	0.023691562
CACNG8	69.81216453	1.032836507	0.349364052	2.956333084	0.003113207	0.02394413
CPS1	820.4744794	1.311895949	0.446226567	2.939977237	0.003282364	0.024799934
TMIE	82.08407807	1.038655699	0.353832351	2.935445829	0.003330688	0.0250331
MYH2	4.23292531	1.388153586	0.472919558	2.935284789	0.003332417	0.0250331
NCBP2L	2.51179591	1.683734177	0.574505338	2.930754626	0.003381398	0.025294732
NEFL	213.7066867	1.229404239	0.419868913	2.928066835	0.003410767	0.025423635
SYT9	90.27470397	1.139502041	0.390467817	2.918299515	0.003519461	0.025987216
ALPP	126.373952	-1.593732753	0.546809948	-2.914600873	0.003561437	0.026225253
TPRXL	38.7399504	-1.151924154	0.395431914	-2.913078363	0.003578848	0.026322614
GLRA3	48.63721249	1.266039117	0.434851126	2.911431157	0.003597772	0.02642161
SLC24A5	0.897238672	2.402444958	0.826159354	2.907967994	0.003637856	0.026603144
HIST1H3D	33.61935816	-1.09997138	0.37853867	-2.905836226	0.003662731	0.026762071
POU3F4	1.280972242	-1.977850394	0.681240554	-2.903306888	0.003692446	0.026937423
RPTN	6.313265391	-1.85134222	0.637898871	-2.902250347	0.003704923	0.026976249
APOA4	50.34920762	2.416166964	0.834413697	2.895646335	0.003783786	0.027444457
ITGAD	28.78248345	1.02010924	0.353053756	2.889387869	0.003859926	0.027910807
LINGO2	45.40344553	1.24913215	0.432869916	2.885698694	0.003905459	0.028072759
LCN8	2.395638646	3.314996112	1.151264631	2.879438857	0.003983835	0.02855486
ELAVL3	13.96458235	1.079111103	0.374842326	2.878840054	0.003991407	0.028587392
LRRIQ1	74.24016226	1.078885624	0.37500785	2.876968109	0.004015162	0.028703001
GJB7	10.0423122	-1.794142856	0.624007279	-2.875195397	0.004037775	0.028766479
SLC35D3	56.02838344	1.151219462	0.400421309	2.875020476	0.004040013	0.028771547
TRIML2	1.30391214	-1.556425077	0.5417755	-2.872822926	0.004068221	0.028939633
STMN4	27.32725077	1.298047523	0.452512456	2.868534349	0.004123784	0.029202651
SLC6A11	9.825473082	-1.102408535	0.384601222	-2.866367736	0.004152116	0.02934245
CYP2A13	0.920943862	-2.417130209	0.843343709	-2.866127039	0.004155275	0.02934245
ADRA1B	60.81421686	-1.031824378	0.360013236	-2.866073453	0.004155978	0.02934245
ANKRD62	3.142834246	-1.544172047	0.53910408	-2.864330108	0.004178923	0.02946031
OBP2B	5.231632609	-1.606884998	0.561728449	-2.860608185	0.004228293	0.029741621
GPR119	69.39171783	1.628719647	0.569756394	2.858624604	0.00425482	0.029883956
MUC5B	17299.36009	-1.378775658	0.48234284	-2.858497198	0.004256529	0.029883956
IL20	1.798457712	1.550953268	0.542895444	2.856817614	0.004279116	0.029976077
ISM2	8.071596612	1.232094201	0.431364199	2.856273666	0.004286455	0.030005185
RHOV	1042.245609	-1.141329912	0.399617217	-2.856057907	0.004289369	0.030014437
GABRB1	6.873069733	1.330052816	0.465875307	2.854954526	0.004304299	0.030074256
OASL	1426.144765	-1.01113244	0.354553629	-2.851846256	0.004346612	0.030324937
CCKAR	4.76495068	1.665194927	0.58424206	2.850179816	0.004369452	0.030416676
AMH	188.1487506	1.21312298	0.425646965	2.850068437	0.004370982	0.030416676
FOXB1	3.485241027	-1.392658426	0.489249851	-2.846517836	0.004420025	0.030689465
OR10AD1	2.994644477	1.075811902	0.378241772	2.844244029	0.004451694	0.030863877
SPINK7	4.417731463	-1.29804766	0.456679564	-2.84235986	0.004478091	0.030989905
RNF223	101.9246863	-1.011531214	0.35611834	-2.84043561	0.004505197	0.031143184
FAM153B	83.72759169	1.28701614	0.453670705	2.836894965	0.00455546	0.031433004
C2orf61	37.44666344	-1.133134605	0.399586585	-2.835767383	0.004571573	0.031509588
LBP	173.196179	1.512051769	0.533847172	2.832368231	0.004620461	0.031734178
COL19A1	22.37656955	1.565300494	0.552884362	2.831153496	0.004638046	0.031789198
IFNL1	5.699780442	-1.507991222	0.533950788	-2.824213873	0.004739675	0.032360596
FAM170B	0.911528711	1.287457969	0.456370889	2.821078206	0.004786253	0.032619545
C10orf53	1.062429641	2.663507884	0.944442117	2.820191769	0.004799496	0.032668106
PDIA2	2225.663789	-1.673319	0.596592746	-2.804792735	0.005034894	0.033728783
KRT76	0.578294263	-2.013570877	0.718015483	-2.804355789	0.005041724	0.033754028
GPR123	70.23888754	1.236981142	0.441400367	2.802401705	0.005072367	0.033883484
LIPK	4.257131844	-1.636166295	0.584131987	-2.801021567	0.005094111	0.033959579
MYL2	4.900647033	-1.45497597	0.519661806	-2.79985166	0.005112609	0.034043731
ASPG	38.05397268	-1.013301858	0.361953359	-2.799537104	0.005117593	0.034044933
IGF2BP3	325.3036756	-1.221752821	0.437021482	-2.795635618	0.005179776	0.034369576
DEFA4	1.021475248	1.715982785	0.614043604	2.794561776	0.005197011	0.03442335
NRSN1	34.42741977	1.178266532	0.422520507	2.78866117	0.005292641	0.034885163
RP11-315D16.2	1.225762612	-1.374746175	0.493430336	-2.786099831	0.005334644	0.035100654
TSPAN19	10.3837835	1.778616134	0.639358993	2.781873961	0.005404602	0.035449604
ACTL8	5.126386228	-1.949017412	0.701076922	-2.780033618	0.005435327	0.035580896
IL36RN	7.406622736	-1.630221854	0.587308205	-2.775751878	0.005507422	0.035886766
CTAG2	1.546174559	3.466209873	1.250918374	2.770932097	0.005589608	0.036292098
F5	4343.881586	1.07832576	0.389180915	2.770757042	0.005592614	0.036292098
NKX6.2	29.48968732	-1.741220081	0.629514134	-2.765974561	0.005675296	0.036651253
TSGA13	0.73599858	1.643088682	0.596050014	2.756628877	0.005840059	0.037420448
PAQR9	3.215911106	-1.341310069	0.486786419	-2.75543856	0.005861351	0.037531362
FAM183A	32.253341	1.333383547	0.484046238	2.754661523	0.005875288	0.037582307
ALDH3B2	249.6855667	-1.107293877	0.402086348	-2.753870862	0.0058895	0.037660437
PRODH2	10.76237827	1.305106351	0.474063854	2.753018057	0.005904864	0.037706276
SYT8	4864.650996	-1.331577981	0.483720886	-2.752781653	0.005909129	0.037709206
GOLGA6L2	1.063510419	-2.282013405	0.829871947	-2.749837989	0.005962474	0.037972497
CACNG1	8.922189093	1.547789538	0.563081616	2.748783647	0.005981685	0.038069127
EPO	9.525128332	-1.253102441	0.455947354	-2.748348971	0.005989622	0.038077802
KRT17	31227.74282	-1.357401909	0.494738004	-2.743678263	0.006075505	0.038432667
NEUROD2	4.207438793	-1.195092524	0.437085064	-2.734233273	0.006252573	0.039132554
HAPLN1	134.0770496	-1.178926476	0.431337836	-2.733185866	0.006272492	0.039231173
DSG4	8.615398718	-1.344953315	0.492589942	-2.730371048	0.006326308	0.039502228
KRT78	13.62889518	-1.194352345	0.437584284	-2.729422397	0.006344538	0.039550557
TCF24	7.843794558	1.349602122	0.494993098	2.72650695	0.00640086	0.03976854
CHP2	31.14269792	1.608153313	0.590041271	2.72549293	0.006420555	0.039853107
MAL	109.4025025	1.084831113	0.399479987	2.715608157	0.006615416	0.040793986
MAGED4	0.75175121	1.973049998	0.726610114	2.715417747	0.006619222	0.040804103
SPIC	2.04751461	1.51823293	0.559193279	2.715041447	0.006626748	0.040809886
HBM	0.833207847	1.82095898	0.6710562	2.7135715	0.00665622	0.04095183
PRB1	3.365951129	-2.00319359	0.738855516	-2.711211525	0.006703785	0.041163857
REP15	27.77504515	-1.033121381	0.381485468	-2.708153958	0.006765863	0.041396715
TMEM89	4.547449406	1.235427762	0.456906044	2.703898925	0.006853113	0.041727402
CRH	133.4482156	1.871961857	0.693794271	2.698151217	0.006972576	0.042247813
PABPC1L2A	1.309946316	2.928093966	1.085301173	2.697955222	0.006976682	0.042247813
PCDH11X	3.099563324	1.425045718	0.528307542	2.697379094	0.006988766	0.042280239
SLC38A8	8.973659948	1.286046581	0.47742804	2.693697213	0.007066433	0.042640628
MORN5	18.49587895	1.239099105	0.460164381	2.692731462	0.007086932	0.042726247
TM4SF20	261.7985439	1.642070467	0.609883548	2.692432797	0.007093283	0.042734253
SLC16A12	511.0427192	1.279346464	0.475528163	2.690369498	0.007137294	0.042958218
CEACAM8	7.721128877	1.524138331	0.567012679	2.688014552	0.007187826	0.043193406
CST6	848.5288595	-1.287875564	0.479639646	-2.685089892	0.00725103	0.043462375
GABRA1	7.254123167	1.635190713	0.610107724	2.680167203	0.007358539	0.043897413
CARTPT	103.0917928	1.546643852	0.577575212	2.677822421	0.007410249	0.044094259
CCL7	17.26404873	-1.234644912	0.462084143	-2.671904953	0.007542201	0.044696016
ABCA13	123.9120746	-1.037809126	0.388481655	-2.671449512	0.007552443	0.044739863
GSTA2	293.9730306	-1.568654343	0.587233974	-2.671259519	0.00755672	0.044739863
KCNH5	3.156952183	1.699227525	0.637046856	2.667350933	0.00764518	0.045121879
UGT2B28	1.873915678	2.184168106	0.820025757	2.663535978	0.007732414	0.045494813
HIST1H2AJ	1.28607013	-1.552744695	0.583485927	-2.661151921	0.007787381	0.045760574
CRYGD	6.230760429	1.598197882	0.601004626	2.659210618	0.007832398	0.045947197
KLK3	75.25678196	-2.166067203	0.814778969	-2.658472157	0.007849584	0.04601135
ERICH4	3.198628274	1.220504158	0.459311064	2.657249638	0.007878108	0.04612992
CATSPERD	1.974408519	-1.549701366	0.583448894	-2.656104729	0.007904906	0.046249343
ANXA8	651.1255439	-1.309792616	0.493469307	-2.654253461	0.00794841	0.046431817
TRIM71	3.852480258	1.043204249	0.394342863	2.645424443	0.008158851	0.04734029
HIST1H2BG	39.92770987	-1.032259213	0.390398503	-2.644116726	0.008190441	0.047419532
KLK2	27.29126249	-1.779730188	0.674110947	-2.640114651	0.008287798	0.047733971
CYP27C1	151.5018855	-1.045012183	0.39585887	-2.639860469	0.008294017	0.04775148
METTL11B	16.58705811	-1.192596229	0.451923323	-2.638934899	0.008316695	0.047827339
CHRNA2	6.378982964	1.43627073	0.544765845	2.636491884	0.00837682	0.048026594
RP11-542C16.2	0.982950917	1.343292945	0.509683229	2.635544723	0.008400236	0.048116937
C1QL4	6.525023636	1.174289492	0.445939353	2.633294158	0.008456108	0.048381005
FCAMR	86.89473485	1.39673815	0.53048577	2.632941783	0.008464886	0.048384341
DLGAP1	133.7250943	1.332159805	0.50820151	2.621322015	0.008758949	0.049613864
